# Supplementary material for: Objective Definition of Rosette Shape Variation Using a Combined Computer Vision and Data Mining Approach
Source: PLoS One. 2014 May 7;9(5):e96889. doi: 10.1371/journal.pone.0096889 (PMC4013065; doi:10.1371/journal.pone.0096889)
Supplement: Figure S2 — Time courses. Shape and size descriptors and area growth rate for the 19 Ecotypes. Values are averages per ecotype at each time point. (ZIP) [file pone.0096889.s002.zip]

Archive with 20 entries (20 files):
- IntplotBdrycount.png
- IntplotBdryround.png
- IntplotBdrytoarearatio.png
- IntplotCircumference.png
- IntplotCompactness.png
- IntplotConhullarea.png
- IntplotConhullcirc.png
- IntplotExcentricity.png
- IntplotMaxdiam.png
- IntplotMincirclediam.png
- IntplotMindistcenbdy.png
- IntplotMinrectarea.png
- IntplotNormlargepax.png
- IntplotNormrotmo.png
- IntplotNormsmallpax.png
- IntplotPaxratio.png
- IntplotRoundness.png
- Intplotvrectsizex.png
- Intplotvrectsizey.png
- IntplotArea.png
