# Supplementary material for: Objective Definition of Rosette Shape Variation Using a Combined Computer Vision and Data Mining Approach
Source: PLoS One. 2014 May 7;9(5):e96889. doi: 10.1371/journal.pone.0096889 (PMC4013065; doi:10.1371/journal.pone.0096889)
Supplement: Figure S3 — PCA at successive time points. (A) 22 DAS, (B) 25 DAS, (C) 25 DAS and (D) across all-time series. (ZIP) [file pone.0096889.s003.zip]

Archive with 4 entries (4 files):
- PCAalldescriptors_time22.png
- PCAalldescriptors_time25.png
- PCAalldescriptors_time28.png
- PCAalldescriptors_time32.png
