# Supplementary material for: Objective Definition of Rosette Shape Variation Using a Combined Computer Vision and Data Mining Approach
Source: PLoS One. 2014 May 7;9(5):e96889. doi: 10.1371/journal.pone.0096889 (PMC4013065; doi:10.1371/journal.pone.0096889)
Supplement: Figure S4 — Relative contributions of all variables to principal components 1 to 5 for analysed separately 22, 25 28 and 32 DAS. (For 17 DAS see Figure 6). (ZIP) [file pone.0096889.s004.zip]

Archive with 5 entries (5 files):
- ContribPCA_time17.png
- ContribPCA_time28.png
- ContribPCA_time32.png
- ContribPCA_time22.png
- ContribPCA_time25.png
