# Supplementary material for: Objective Definition of Rosette Shape Variation Using a Combined Computer Vision and Data Mining Approach
Source: PLoS One. 2014 May 7;9(5):e96889. doi: 10.1371/journal.pone.0096889 (PMC4013065; doi:10.1371/journal.pone.0096889)
Supplement: Figure S6 — PCA For each time and grouped by ecotype. (A) 22 DAS, (B) 25 DAS, (C) 28 DAS and (D) 32 DAS. Small squares around the ecotypes show significant differences (P<0.05) between ecotypes. The smaller the square the more significant the difference. (ZIP) [file pone.0096889.s006.zip]

Archive with 5 entries (5 files):
- PCA_by_ecotypetime_28.png
- PCA_by_ecotypetime_32.png
- PCA_by_ecotypetime_17.png
- PCA_by_ecotypetime_22.png
- PCA_by_ecotypetime_25.png
