# Supplementary material for: Objective Definition of Rosette Shape Variation Using a Combined Computer Vision and Data Mining Approach
Source: PLoS One. 2014 May 7;9(5):e96889. doi: 10.1371/journal.pone.0096889 (PMC4013065; doi:10.1371/journal.pone.0096889)
Supplement: Methods S2 — Compressed file contains a number of files. 1) Raw data. Descriptors extracted from each segmented image, 2) R scripts used to handle and analyse data, 3) Matlab scripts used as another way to extract the 20 shape descriptors used in this analysis, 4) Example image suitable for processing by the Matlab script and 5) File descriptions, summary of files in this zip file. (ZIP) [file pone.0096889.s016.zip › jsupp2.m]

% Matlab program to calculate morphological parameters from
% a segmented tif image of an Arabidopsis rosette with plant 
% as white and background as black
%
% The image is a simple unbroken image of the rosette with no gaps and
% only a single white object (the rosette) as in the image t1_e1_bw.tif
% supplied with these supplemetary data.
%
% Requires Matab(r)Image Processing toolbox (IPT) and
% from matlab file exchange; ellipse, minBoundingBox, mincircle
% Asssumes example file and all programs in Matllab Path
% Program developed in Matlab R2011b

% First provide list of tiff files in image to allow choice of image to
% process (in case of other tiff images in directory
% Note loop is provided to allow processing of multiple rosette 
% images in one tiff file
% For definition of variables see Supplementary material, Table S6.

pwd,d=dir('*.tif');
for a=1:length(d); disp([num2str(a) ' ' d(a).name]),end
a=input('Ref of file to use? > ');
warning('off', 'Images:initSize:adjustingMag');

% Read image data and calculate selection of values available in IPT

bw=imread(d(a).name);imshow(bw); fil= strrep(d(a).name,'_','\_');title(fil)
stats=regionprops(bw,'Centroid','Area','PixelList','Perimeter','BoundingBox',...
    'ConvexHull','MajorAxisLength','MinorAxisLength','Orientation');
hold on

 %Extract outputs from regionprops
 
for y=1:length(stats);x(y,1:2)=stats(y).Centroid;area(y)=stats(y).Area;end
for y=1:length(stats);text(x(y,1),x(y,2),num2str(y),'Color','r'),end
plot(x(:,1),x(:,2),'g.')
for y=1:length(stats)
%calculate moments for later calculations
clear('xlessxc','ylessyc')
z=stats(y).PixelList;
xlessxc=z(:,1)-x(y,1);
ylessyc=z(:,2)-x(y,2);
m11(y,1)=(1/area(y))*sum(xlessxc.*ylessyc);
m20(y,1)=(1/area(y))*sum(xlessxc.^2);
m02(y,1)=(1/area(y))*sum(ylessyc.^2);
mect(y,1)=sqrt((m20(y,1)-m02(y,1))^2 + 4*m11(y,1)^2)/(m20(y,1)+m02(y,1));
 
% calculate eccentricity, rotation moments,perimeter, roundness

mectsq(y)=mect^2;
rot(y,1)= sum(xlessxc.^2 + ylessyc.^2);
rotn(y)=rot(y)/(area(y)^2);
peri(y)=stats(y).Perimeter-1;
rond(y)=peri^2/area(y);

%extract ellipse parameters  and major to minor axis ratio

majax(y)=stats.MajorAxisLength;
minax(y)=stats.MinorAxisLength;
ang(y)=stats.Orientation;
ratmaj2min2=(majax(y)/minax(y))^2;

% extract border of image and its x and y pixel values

bound=bwboundaries(bw);
box=bound{1,1}(:,1);
boy=bound{1,1}(:,2);

% principal axes

xmpala(y)=majax^2*area(y)/16;
xmpsla(y)=minax^2*area(y)/16;
xmpalan(y)=xmpala/(area(y)^2);
xmpslan(y)=xmpsla/(area(y)^2);

% Calculate horizontal box dimensions and centroids

exty(y)=stats.BoundingBox(4);
extx(y)=stats.BoundingBox(3);
centy(y)=x(2);
centx(y)=x(1);

% Exract convex hull and area, also compactness

[k convarea] = convhull(box,boy);
comp(y)=area/convarea;

% erosion method to calculate no of boundary pixels in hull

se=strel('square',3);
bw2= imerode(bw,se);
stats3=regionprops(bw2,'Area');
bpc(y)=area(y)-stats3.Area;
bpr(y)=bpc(y)^2 / area(y);
bpa(y)=bpc(y)/area(y);

% image of boundary counted

bw3=bw-bw2;
figure;imshow(bw3);hold on

%plot principal axes and ellipse

ellipseaxes([majax, minax], x,-1*ang);
ellipse(majax/2,minax/2,-1*ang,x(1),x(2),'b');

%then find reduced outline for min centoid to boundary dist

[bzy bzx]=find(bw3==1);
comtb(y)=min(sqrt((bzy-centy).^2 + (bzx-centx).^2));

% max dist between boundary pixels

acc=[];ns=1;
n1=length(box)-1;n2=n1-1;
for nn=1:n2
    zz=[];ns=ns+1;
    zz=((box(ns:n1)-box(nn)).^2 +(boy(ns:n1)-boy(nn)).^2);
    acc=[acc;zz];
end
res(y)=sqrt(max(acc));

% length of convex hull and plot

c2 = box(k);
r2 = boy(k);
leng = 0;
ne = numel(c2);
for i=2:ne    
    l = sqrt( (c2(i) - c2(i-1))^2 + (r2(i) - r2(i-1))^2);
    leng = leng + l;
end
l = sqrt( (c2(1) - c2(ne))^2 + (r2(1) - r2(ne))^2);
lengg(y) = leng + l;
plot(boy(k),box(k),'y')

%area of smallest box, any angle

cr=[box,boy];
bb=minBoundingBox(cr');
plot([bb(2,:),bb(2,1)],[bb(1,:),bb(1,1)],'g-')
bba=sqrt((bb(2,2)-bb(2,1))^2 + (bb(1,2)-bb(1,1))^2);
bbb=sqrt((bb(2,3)-bb(2,2))^2 + (bb(1,3)-bb(1,2))^2);
bbarea=bba*bbb;

%section dilates and fits & plots mincircle

bw4=imdilate(bw,se);
stats4=regionprops(bw4,'ConvexHull');
hold on,  
[centc2,radc2]=minboundcircle(stats4.ConvexHull(:,1),stats4.ConvexHull(:,2));
ellipse(radc2,radc2,pi,centc2(1),centc2(2),'r');
dc=2*radc2;
end
out=[dc,xmpslan,xmpalan,xmpsla,xmpala,bbarea,comtb,exty,extx,centy,...
    centx,comp,rotn,rot,area,ratmaj2min2,peri,mectsq,res,rond,...
    bpr,bpc,bpa,lengg,convarea];
