# Supplementary material for: Objective Definition of Rosette Shape Variation Using a Combined Computer Vision and Data Mining Approach
Source: PLoS One. 2014 May 7;9(5):e96889. doi: 10.1371/journal.pone.0096889 (PMC4013065; doi:10.1371/journal.pone.0096889)
Supplement: Methods S2 — Compressed file contains a number of files. 1) Raw data. Descriptors extracted from each segmented image, 2) R scripts used to handle and analyse data, 3) Matlab scripts used as another way to extract the 20 shape descriptors used in this analysis, 4) Example image suitable for processing by the Matlab script and 5) File descriptions, summary of files in this zip file. (ZIP) [file pone.0096889.s016.zip › plosone_rawdata.csv]

	country	id	pid	pidc	time	ecotype	Mincirclediam	Normsmallpax	Normlargepax	Minrectarea	Mindistcenbdy	vrectsizey	vrectsizex	Compactness	Normrotmo	Area	Paxratio	Circumference	Excentricity	Maxdiam	Roundness	Bdryround	Bdrycount	Bdrytoarearatio	Conhullcirc	Conhullarea
units
1_magic_e1_w1arab_magic_w1	Scotland	1	outside	corner	17	EDi-0	15.212	0.087253	0.17915	146.32	0.4612	14.753	10.455	0.70004	0.26641	73.692	2.0532	64.905	0.119	14.82	57.165	101.09	86.31	1.1712	39.204	105.27
1_magic_e1_w2arab_magic_w2	Scotland	1	outside	corner	22	EDi-0	24.088	0.095873	0.14904	402.31	0.71943	21.763	21.162	0.67819	0.24491	213.01	1.5545	140.26	0.047122	23.042	92.36	132.18	167.8	0.78775	65.931	314.09
1_magic_e1_w3arab_magic_w3	Scotland	1	outside	corner	25	EDi-0	35.097	0.13169	0.17108	789.96	0.052249	30.531	31.884	0.5678	0.30276	343.7	1.2991	197.96	0.016928	32.167	114.01	211.34	269.51	0.78414	94.603	605.32
1_magic_e1_w4arab_magic_w4	Scotland	1	outside	corner	28	EDi-0	44.598	0.11812	0.14462	1387.8	0.51994	40.392	36.228	0.62566	0.26274	663.03	1.2243	307.49	0.010168	41.564	142.61	276.73	428.35	0.64604	121.69	1059.7
1_magic_e1_w5arab_magic_w5	Scotland	1	outside	corner	32	EDi-0	62.878	0.12811	0.14477	2871.4	1.6579	54.614	54.012	0.59676	0.27287	1267.3	1.13	526.93	0.0037268	57.996	219.09	311.04	627.84	0.49541	173.51	2123.7
1_magic_e10_w1arab_magic_w1	Lithuania	109	outside	noncorner	17	Kn-0	12.208	0.051886	0.20352	80.36	0.73533	11.608	7.7774	0.77624	0.2554	47.445	3.9224	49.113	0.35247	11.897	50.839	86.539	64.077	1.3506	30.083	61.122
1_magic_e10_w2arab_magic_w2	Lithuania	109	outside	noncorner	22	Kn-0	20.164	0.097677	0.15322	276.17	0.70888	18.457	15.456	0.70676	0.2509	148.05	1.5687	100.06	0.049014	19.428	67.626	95.401	118.85	0.80273	55.101	209.48
1_magic_e10_w3arab_magic_w3	Lithuania	109	outside	noncorner	25	Kn-0	29.17	0.11246	0.14606	534.1	0.93974	22.066	25.788	0.66526	0.25853	280.57	1.2988	152.38	0.016892	27.986	82.754	148.97	204.44	0.72866	78.086	421.75
1_magic_e10_w4arab_magic_w4	Lithuania	109	outside	noncorner	28	Kn-0	38.651	0.10789	0.13331	992.53	0.82163	30.18	33.657	0.67339	0.2412	509	1.2356	230.01	0.011105	37.609	103.94	189.66	310.71	0.61042	104.65	755.88
1_magic_e10_w5arab_magic_w5	Lithuania	109	outside	noncorner	32	Kn-0	51.054	0.10996	0.11948	1936.3	2.5517	44.602	45.353	0.65492	0.22943	954.05	1.0866	277.74	0.0017211	47.765	80.852	183.22	418.09	0.43822	142.99	1456.8
1_magic_e11_w1arab_magic_w1	Italy	121	outside	corner	17	Ct-1	9.9823	0.13792	0.15304	63.953	0.28699	9.2868	9.0546	0.61593	0.29096	33.972	1.1096	49.25	0.0027001	9.6915	71.4	99.962	58.275	1.7154	27.871	55.156
1_magic_e11_w2arab_magic_w2	Italy	121	outside	corner	22	Ct-1	16.056	0.11707	0.22006	173.66	0.73524	11.833	15.578	0.60499	0.33713	71.235	1.8798	72.104	0.09333	15.516	72.983	103.05	85.678	1.2028	42.792	117.74
1_magic_e11_w3arab_magic_w3	Italy	121	outside	corner	25	Ct-1	24.427	0.077948	0.27975	284.09	-0.66886	19.427	16.633	0.59822	0.35769	130.65	3.5889	108.76	0.31828	23.715	90.543	153.42	141.58	1.0836	58.342	218.4
1_magic_e11_w4arab_magic_w4	Italy	121	outside	corner	28	Ct-1	32.165	0.1038	0.25888	526.97	0.11919	22.105	25.72	0.53509	0.36269	220.19	2.4939	165.65	0.18282	31.228	124.62	179	198.53	0.90163	78.475	411.5
1_magic_e11_w5arab_magic_w5	Italy	121	outside	corner	32	Ct-1	38.591	0.11371	0.17943	1037.9	1.2375	31.995	34.549	0.56917	0.29314	452.74	1.578	257.86	0.050273	37.498	146.87	239.9	329.56	0.72794	104.58	795.43
1_magic_e12_w1arab_magic_w1	Germany	133	outside	noncorner	17	Wu-0	9.6641	0.084053	0.12186	57.407	0.80942	8.3581	7.0812	0.80062	0.20591	38.365	1.4498	37.921	0.033707	9.1993	37.481	78.917	55.024	1.4342	26.229	47.92
1_magic_e12_w2arab_magic_w2	Germany	133	outside	noncorner	22	Wu-0	15.193	0.071492	0.16831	152.12	0.78749	14.679	11.683	0.7263	0.2398	84.068	2.3542	66.881	0.163	14.922	53.207	104.58	93.767	1.1154	40.725	115.75
1_magic_e12_w3arab_magic_w3	Germany	133	outside	noncorner	25	Wu-0	21.65	0.081985	0.19984	269.18	0.64836	20.359	13.972	0.66356	0.28182	137.56	2.4375	111.74	0.17487	21.294	90.763	138.15	137.85	1.0022	54.722	207.3
1_magic_e12_w4arab_magic_w4	Germany	133	outside	noncorner	28	Wu-0	28.423	0.10413	0.16029	482.14	0.92048	26.832	23.356	0.64545	0.26441	255.39	1.5394	139.22	0.045113	27.595	75.89	139.57	188.8	0.73927	75.517	395.67
1_magic_e12_w5arab_magic_w5	Germany	133	outside	noncorner	32	Wu-0	34.032	0.11886	0.13128	857.87	0.52281	28.991	32.596	0.62807	0.25013	426.97	1.1045	217.14	0.0024661	32.504	110.43	203.43	294.71	0.69025	96.229	679.81
1_magic_e13_w1arab_magic_w1	Japan	145	outside	corner	17	Tsu-0	11.567	0.10786	0.13897	89.169	0.46052	10.208	10.672	0.70068	0.24684	50.274	1.2885	53.029	0.015889	11.081	55.934	96.36	69.602	1.3845	31.832	71.751
1_magic_e13_w2arab_magic_w2	Japan	145	outside	corner	22	Tsu-0	23.686	0.11111	0.18354	303.44	0.91003	23.144	19.387	0.60143	0.29465	163.25	1.6519	124.33	0.060428	23.011	94.686	167.4	165.31	1.0126	62.414	271.43
1_magic_e13_w3arab_magic_w3	Japan	145	outside	corner	25	Tsu-0	32.8	0.13511	0.1935	637.6	0.43092	23.11	28.954	0.57943	0.3286	277.83	1.4322	193.85	0.031575	31.247	135.25	242.42	259.52	0.9341	85.584	479.49
1_magic_e13_w4arab_magic_w4	Japan	145	outside	corner	28	Tsu-0	41.152	0.13611	0.17081	1194.5	1.8235	35.032	34.893	0.56382	0.30693	490.17	1.2549	294.51	0.01278	36.946	176.95	283.17	372.56	0.76007	112.33	869.37
1_magic_e13_w5arab_magic_w5	Japan	145	outside	corner	32	Tsu-0	59.589	0.12843	0.13435	2519.2	1.6876	50.388	51.741	0.591	0.26278	1150.1	1.046	460.76	0.00050633	55.901	184.6	245.12	530.95	0.46167	164.32	1946
1_magic_e14_w1arab_magic_w1	USA	157	outside	noncorner	17	Col-0	11.583	0.07985	0.16547	82.852	0.89244	9.1642	11.252	0.72735	0.24532	48.39	2.0723	53.42	0.12182	11.4	58.972	81.09	62.641	1.2945	30.753	66.529
1_magic_e14_w2arab_magic_w2	USA	157	outside	noncorner	22	Col-0	21.267	0.12363	0.15027	297.18	0.87424	18.936	17.734	0.66277	0.2739	147.37	1.2155	115.93	0.0094652	19.876	91.192	141.24	144.27	0.97898	57.264	222.36
1_magic_e14_w3arab_magic_w3	USA	157	outside	noncorner	25	Col-0	31.54	0.1138	0.17807	606.73	0.76923	29.087	21.118	0.61105	0.29187	271.68	1.5647	192.66	0.04848	29.676	136.62	211.55	239.73	0.88242	81.619	444.6
1_magic_e14_w4arab_magic_w4	USA	157	outside	noncorner	28	Col-0	40.591	0.13076	0.14431	1172.6	1.5786	33.781	36.7	0.59937	0.27506	509.38	1.1036	267.83	0.0024266	37.092	140.82	247.47	355.05	0.69702	110.7	849.85
1_magic_e14_w5arab_magic_w5	USA	157	outside	noncorner	32	Col-0	53.99	0.1085	0.14262	1984.5	2.5792	47.379	43.619	0.61677	0.25112	950.16	1.3145	406.19	0.018464	52.04	173.65	229.41	466.88	0.49136	147.82	1540.5
1_magic_e15_w1arab_magic_w1	Russia	169	outside	corner	17	Rsch-4	9.9472	0.076986	0.14181	62.729	0.26104	8.7568	7.3742	0.80195	0.2188	39.244	1.842	44.315	0.087779	9.6628	50.041	81.889	56.689	1.4445	26.279	48.935
1_magic_e15_w2arab_magic_w2	Russia	169	outside	corner	22	Rsch-4	17.646	0.093921	0.15117	200.53	0.48963	15.868	13.024	0.72256	0.24509	109.02	1.6096	78.457	0.054564	16.826	56.461	95.046	101.8	0.9337	46.597	150.88
1_magic_e15_w3arab_magic_w3	Russia	169	outside	corner	25	Rsch-4	25.517	0.10562	0.15748	412.08	0.3783	23.883	18.045	0.67013	0.26311	208.76	1.491	131.06	0.038847	24.112	82.285	133.46	166.92	0.79957	68.485	311.52
1_magic_e15_w4arab_magic_w4	Russia	169	outside	corner	28	Rsch-4	32.852	0.10576	0.1436	795.51	0.94439	30.566	28.621	0.64005	0.24935	384.46	1.3578	165.03	0.023027	30.946	70.839	129.82	223.41	0.5811	91.67	600.68
1_magic_e15_w5arab_magic_w5	Russia	169	outside	corner	32	Rsch-4	49.531	0.10562	0.13338	1743.1	1.1983	46.388	42.034	0.65926	0.239	866.06	1.2628	332.14	0.013485	47.384	127.38	250.39	465.68	0.5377	137.19	1313.7
1_magic_e16_w1arab_magic_w1	Germany	181	outside	noncorner	17	No-0	10.276	0.081625	0.20465	58.687	0.50307	7.7198	9.7938	0.62226	0.28627	28.65	2.5071	42.995	0.18467	9.9765	64.523	100.63	53.693	1.8741	26.125	46.041
1_magic_e16_w2arab_magic_w2	Germany	181	outside	noncorner	22	No-0	13.625	0.10193	0.12811	126.67	0.49522	10.928	12.126	0.75716	0.23003	74.064	1.2568	60.832	0.012948	12.988	49.964	79.317	76.646	1.0349	37.478	97.818
1_magic_e16_w3arab_magic_w3	Germany	181	outside	noncorner	25	No-0	19.997	0.083436	0.15052	243.71	0.99939	18.178	16.187	0.70693	0.23395	145.28	1.804	97.64	0.082213	19.474	65.624	123.62	134.01	0.92246	54.084	205.5
1_magic_e16_w4arab_magic_w4	Germany	181	outside	noncorner	28	No-0	26.547	0.096849	0.13155	431.21	1.4613	25.147	21.257	0.72559	0.22839	260.61	1.3583	131.62	0.023077	25.778	66.477	114.99	173.11	0.66426	71.657	359.18
1_magic_e16_w5arab_magic_w5	Germany	181	outside	noncorner	32	No-0	34.144	0.10108	0.10955	898.93	1.3181	29.724	30.625	0.74674	0.21063	512.98	1.0837	191.72	0.0016148	32.373	71.657	122.23	250.4	0.48814	97.676	686.96
1_magic_e17_w1arab_magic_w1	Ireland	193	outside	corner	17	Bur-0	15.937	0.093709	0.18284	153.83	0.053302	12.05	13.093	0.66722	0.27655	80.376	1.9512	73.83	0.10388	15.473	67.817	101.62	90.376	1.1244	41.592	120.46
1_magic_e17_w2arab_magic_w2	Ireland	193	outside	corner	22	Bur-0	27.753	0.10442	0.14859	460.85	0.57877	22.315	20.967	0.65859	0.25301	257.32	1.423	147.92	0.030481	26.945	85.029	156.99	200.99	0.78109	74.262	390.71
1_magic_e17_w3arab_magic_w3	Ireland	193	outside	corner	25	Bur-0	38.713	0.11984	0.15369	906.11	1.5303	34.068	26.91	0.63436	0.27353	455.12	1.2824	227.18	0.015311	36.461	113.4	211.78	310.46	0.68216	102.68	717.44
1_magic_e17_w4arab_magic_w4	Ireland	193	outside	corner	28	Bur-0	48.257	0.12239	0.14632	1773.6	1.4994	41.855	45.053	0.59977	0.26871	782.52	1.1955	368.48	0.0079308	44.976	173.51	288.67	475.28	0.60737	135.17	1304.7
1_magic_e17_w5arab_magic_w5	Ireland	193	outside	corner	32	Bur-0	63.582	0.12039	0.12478	3101.9	1.0511	58.158	57.408	0.61679	0.24517	1484.9	1.0364	502.75	0.00032014	60.771	170.22	324.93	694.6	0.46779	180.66	2407.4
1_magic_e18_w1arab_magic_w1	Germany	205	outside	noncorner	17	Ler-0	10.715	0.08492	0.10586	76.166	0.61517	10.428	10.08	0.84063	0.19078	57.218	1.2466	39.364	0.01205	10.521	27.081	63.444	60.251	1.053	30.469	68.066
1_magic_e18_w2arab_magic_w2	Germany	205	outside	noncorner	22	Ler-0	21.469	0.058388	0.18038	258.49	0.70301	20.219	14.827	0.81398	0.23877	156.45	3.0894	85.725	0.26105	20.86	46.972	105.05	128.2	0.81943	53.935	192.2
1_magic_e18_w3arab_magic_w3	Germany	205	outside	noncorner	25	Ler-0	25.578	0.084937	0.13628	440.57	2.0115	23.198	23.198	0.75588	0.22122	266.61	1.6045	131.09	0.053871	24.256	64.451	106.31	168.35	0.63145	69.82	352.72
1_magic_e18_w4arab_magic_w4	Germany	205	outside	noncorner	28	Ler-0	35.003	0.064493	0.23475	646.17	0.88943	20.58	31.843	0.70377	0.29924	332.9	3.6399	156.73	0.32371	34.714	73.791	109.33	190.78	0.57309	87.321	473.02
1_magic_e18_w5arab_magic_w5	Germany	205	outside	noncorner	32	Ler-0	42.546	0.12262	0.12894	1279.5	2.3091	39.421	38.372	0.68621	0.25156	664.18	1.0515	204.53	0.00062986	39.999	62.982	116.53	278.2	0.41886	118.55	967.9
1_magic_e19_w1arab_magic_w1	Libya	217	outside	noncorner	17	Mt-0	13.844	0.072777	0.21738	104.29	0.92714	9.7387	11.478	0.66853	0.29016	53.027	2.9869	56.126	0.24836	13.478	59.406	85.272	67.244	1.2681	34.345	79.318
1_magic_e19_w2arab_magic_w2	Libya	217	outside	noncorner	22	Mt-0	21.643	0.11738	0.17171	287.83	0.77374	14.593	20.16	0.6291	0.28909	137.59	1.4628	97.451	0.035311	20.208	69.02	135.03	136.31	0.99063	57.686	218.72
1_magic_e19_w3arab_magic_w3	Libya	217	outside	noncorner	25	Mt-0	27.232	0.12661	0.17695	481.34	0.70348	24.651	21.868	0.59358	0.30356	207.18	1.3976	145.7	0.0275	24.599	102.46	161.46	182.9	0.88279	72.296	349.04
1_magic_e19_w4arab_magic_w4	Libya	217	outside	noncorner	28	Mt-0	34.482	0.1205	0.16491	792.87	1.4831	29.693	27.057	0.61786	0.28541	349.26	1.3685	172.39	0.02421	32.529	85.093	200.26	264.46	0.75722	92.133	565.27
1_magic_e19_w5arab_magic_w5	Libya	217	outside	noncorner	32	Mt-0	47.255	0.12399	0.13413	1521.5	2.017	36.567	42.262	0.60847	0.25812	700.7	1.0818	278.53	0.0015443	44.095	110.72	197.78	372.27	0.53128	127.96	1151.6
1_magic_e2_w1arab_magic_w1	CanaryI	13	outside	noncorner	17	Can-0	13.462	0.075053	0.19806	115.77	0.52667	10.106	12.197	0.64225	0.27312	55.016	2.639	52.342	0.20286	13.085	49.799	88.89	69.931	1.2711	36.396	85.661
1_magic_e2_w2arab_magic_w2	CanaryI	13	outside	noncorner	22	Can-0	22.402	0.10337	0.13295	330.62	-0.58107	21.463	19.962	0.71293	0.23632	197.99	1.2862	113.51	0.015672	21.431	65.075	101.82	141.98	0.71714	62.016	277.71
1_magic_e2_w3arab_magic_w3	CanaryI	13	outside	noncorner	25	Can-0	30.436	0.12323	0.13179	616.94	0.29621	27.072	26.019	0.67338	0.25502	320.56	1.0695	149.14	0.001128	27.553	69.388	157.5	224.69	0.70094	81.917	476.05
1_magic_e2_w4arab_magic_w4	CanaryI	13	outside	noncorner	28	Can-0	40.644	0.11774	0.1426	1014	0.21199	39.281	32.757	0.62732	0.26034	520.21	1.2111	229.87	0.0091129	39.705	101.57	201.24	323.55	0.62196	109.11	829.26
1_magic_e2_w5arab_magic_w5	CanaryI	13	outside	noncorner	32	Can-0	59.135	0.1003	0.13194	2167.9	-0.54791	52.959	47.543	0.66643	0.23224	1168.8	1.3154	311.94	0.018558	55.766	83.257	284.4	576.53	0.49329	157.61	1753.8
1_magic_e3_w1arab_magic_w1	Russia	25	outside	corner	17	WS-0	16.402	0.085835	0.20658	164.12	0.15759	11.801	15.041	0.64547	0.29241	75.698	2.4067	74.26	0.1705	15.942	72.849	112.05	92.095	1.2166	41.45	117.27
1_magic_e3_w2arab_magic_w2	Russia	25	outside	corner	22	WS-0	26.049	0.1018	0.14452	417.98	0.70342	19.904	21.551	0.69939	0.24632	231.88	1.4197	125.6	0.030087	25.179	68.038	132.68	175.4	0.75642	68.6	331.55
1_magic_e3_w3arab_magic_w3	Russia	25	outside	corner	25	WS-0	35.262	0.097861	0.16682	702.29	0.71913	33.169	26.988	0.66683	0.26468	400.09	1.7046	199.68	0.067875	34.485	99.659	214.27	292.79	0.73182	93.695	599.99
1_magic_e3_w4arab_magic_w4	Russia	25	outside	corner	28	WS-0	45.188	0.11001	0.15417	1352.3	1.1803	43.099	39.762	0.60946	0.26417	690.63	1.4015	306.54	0.027948	44.143	136.06	246.21	412.36	0.59708	124.98	1133.2
1_magic_e3_w5arab_magic_w5	Russia	25	outside	corner	32	WS-0	60.388	0.11954	0.14092	2710.2	0.57116	53.358	53.894	0.58511	0.26046	1181.3	1.1789	406.13	0.0067437	57.222	139.63	341.27	634.93	0.53749	168.63	2018.9
1_magic_e4_w1arab_magic_w1	Netherlands	37	outside	noncorner	17	Hi-0	15.074	0.093438	0.27788	109.06	-0.085468	14.462	7.8674	0.55636	0.37132	44.267	2.9739	62.042	0.24673	14.76	86.954	123.09	73.815	1.6675	35.798	79.566
1_magic_e4_w2arab_magic_w2	Netherlands	37	outside	noncorner	22	Hi-0	20.196	0.11763	0.16097	243.56	0.851	19.306	17.36	0.63386	0.2786	127.37	1.3685	99.401	0.024205	19.518	77.57	111.97	119.43	0.93761	54.467	200.95
1_magic_e4_w3arab_magic_w3	Netherlands	37	outside	noncorner	25	Hi-0	28.062	0.1154	0.16928	493.93	0.72693	26.535	21.108	0.58546	0.28468	224.63	1.467	158.53	0.035834	27.206	111.88	194.96	209.27	0.93161	73.806	383.68
1_magic_e4_w4arab_magic_w4	Netherlands	37	outside	noncorner	28	Hi-0	35.29	0.13108	0.13964	857.29	0.80395	31.143	30.447	0.61248	0.27072	391.13	1.0653	197.05	0.0010004	32.024	99.276	206.47	284.18	0.72656	96.031	638.6
1_magic_e4_w5arab_magic_w5	Netherlands	37	outside	noncorner	32	Hi-0	48.145	0.11854	0.13896	1685.2	0.14173	42.901	41.828	0.59568	0.25749	742.5	1.1722	346.2	0.0062869	44.722	161.42	279.01	455.15	0.613	132.05	1246.5
1_magic_e5_w1arab_magic_w1	Germany	49	outside	corner	17	Zu-0	10.772	0.097883	0.12428	71.561	0.41989	8.2771	9.0931	0.75284	0.22216	47.73	1.2697	47.635	0.014118	10.586	47.539	66.702	56.424	1.1821	29.992	63.4
1_magic_e5_w2arab_magic_w2	Germany	49	outside	corner	22	Zu-0	19.305	0.086914	0.14583	243.21	0.26339	17.499	17.499	0.7489	0.23275	140.98	1.6779	85.641	0.064085	18.365	52.024	124	132.22	0.93786	52.079	188.25
1_magic_e5_w3arab_magic_w3	Germany	49	outside	corner	25	Zu-0	25.11	0.10672	0.13755	415.31	1.1274	24.503	20.907	0.67899	0.24427	231.21	1.2889	122.88	0.015931	24.487	65.305	128.43	172.32	0.74528	68.365	340.53
1_magic_e5_w4arab_magic_w4	Germany	49	outside	corner	28	Zu-0	33.566	0.10332	0.11616	731.19	1.4808	29.935	32.441	0.72754	0.21948	447.61	1.1243	155.57	0.003425	32.667	54.069	176.02	280.69	0.62708	92.476	615.24
1_magic_e5_w5arab_magic_w5	Germany	49	outside	corner	32	Zu-0	46.301	0.092604	0.1111	1549.1	1.7274	38.325	40.729	0.76828	0.2037	923.03	1.1997	228.89	0.0082451	44.241	56.759	157.38	381.14	0.41293	129.17	1201.4
1_magic_e6_w1arab_magic_w1	Germany	61	outside	noncorner	17	Po-0	14.094	0.066783	0.16981	112.18	0.17708	10.259	11.425	0.771	0.2366	68.224	2.5428	58.454	0.18964	13.897	50.083	80.577	74.144	1.0868	35.839	88.488
1_magic_e6_w2arab_magic_w2	Germany	61	outside	noncorner	22	Po-0	23.494	0.090621	0.17367	312.47	0.83368	20.79	15.854	0.66333	0.26429	179.3	1.9165	121.52	0.098743	22.895	82.364	136.51	156.45	0.87255	62.029	270.3
1_magic_e6_w3arab_magic_w3	Germany	61	outside	noncorner	25	Po-0	32.337	0.10853	0.18347	630.94	0.87055	27.699	25.968	0.6011	0.292	298.18	1.6905	170.33	0.06587	31.302	97.295	149.6	211.21	0.70832	84.463	496.05
1_magic_e6_w4arab_magic_w4	Germany	61	outside	noncorner	28	Po-0	40.457	0.096842	0.17218	1100.4	0.25947	32.72	34.251	0.62237	0.26902	507.17	1.7779	221.54	0.078424	39.13	96.776	188.55	309.24	0.60973	108.61	814.9
1_magic_e6_w5arab_magic_w5	Germany	61	outside	noncorner	32	Po-0	50.109	0.11609	0.13047	1732.7	0.58746	42.833	45.088	0.6414	0.24656	897.77	1.1239	359.48	0.003401	46.228	143.94	264.93	487.7	0.54323	139.07	1399.7
1_magic_e7_w1arab_magic_w1	Spain	73	outside	corner	17	Sf-2	14.553	0.10164	0.23797	122.08	0.65454	12.892	10.685	0.58155	0.33962	56.464	2.3412	65.589	0.16114	14.135	76.187	107.24	77.815	1.3781	37.694	97.093
1_magic_e7_w2arab_magic_w2	Spain	73	outside	corner	22	Sf-2	23.674	0.10499	0.21507	322.54	0.2332	21.933	15.368	0.6208	0.32006	156.79	2.0485	123.72	0.11829	22.697	97.621	143.69	150.1	0.95732	61.908	252.57
1_magic_e7_w3arab_magic_w3	Spain	73	outside	corner	25	Sf-2	31.979	0.1411	0.21142	646.75	0.31065	27.589	25.997	0.53302	0.35252	266.83	1.4984	201.02	0.039798	31.197	151.45	228.1	246.71	0.92458	85.716	500.61
1_magic_e7_w4arab_magic_w4	Spain	73	outside	corner	28	Sf-2	44.301	0.12805	0.22805	1195	0.68207	36.379	33.185	0.55956	0.3561	472.45	1.781	271.2	0.078866	42.383	155.68	290.9	370.73	0.78468	115.01	844.33
1_magic_e7_w5arab_magic_w5	Spain	73	outside	corner	32	Sf-2	56.948	0.11911	0.21329	2215.2	1.4853	51.174	45.455	0.5699	0.3324	920.24	1.7908	353.45	0.080293	52.572	135.76	346.74	564.88	0.61384	154.18	1614.7
1_magic_e8_w1arab_magic_w1	Russia	85	outside	noncorner	17	Wil-2	12.208	0.092007	0.15585	92.659	0.49248	9.872	9.7559	0.72069	0.24785	52.067	1.6938	53.364	0.06634	11.899	54.694	82.408	65.504	1.2581	32.647	72.246
1_magic_e8_w2arab_magic_w2	Russia	85	outside	noncorner	22	Wil-2	18.244	0.078362	0.18251	207.32	0.58848	12.682	16.86	0.71078	0.26087	114.07	2.329	78.061	0.15938	17.622	53.417	108.03	111.01	0.97315	49.084	160.49
1_magic_e8_w3arab_magic_w3	Russia	85	outside	noncorner	25	Wil-2	25.392	0.1103	0.16106	438.85	0.97548	19.896	23.344	0.62958	0.27136	220.02	1.4602	144.07	0.034993	24.593	94.344	155.16	184.77	0.83978	70.265	349.47
1_magic_e8_w4arab_magic_w4	Russia	85	outside	noncorner	28	Wil-2	35.879	0.12281	0.15974	868.62	1.013	28.742	34.018	0.60549	0.28254	380.78	1.3008	201.61	0.017088	34.354	106.74	182.39	263.54	0.69209	95.564	628.89
1_magic_e8_w5arab_magic_w5	Russia	85	outside	noncorner	32	Wil-2	44.276	0.09749	0.14265	1423.7	2.3015	37.929	39.735	0.64411	0.24014	713.61	1.4632	251.92	0.035361	41.769	88.936	152.26	329.62	0.46191	123.82	1107.9
1_magic_e9_w1arab_magic_w1	Norway	97	outside	corner	17	Oy-0	10.617	0.075882	0.15634	71.38	0.50045	9.7508	9.1704	0.74626	0.23222	42.405	2.0603	50.71	0.12004	10.261	60.641	86.585	60.594	1.4289	28.626	56.823
1_magic_e9_w2arab_magic_w2	Norway	97	outside	corner	22	Oy-0	19.279	0.085578	0.13423	255.11	0.42998	18.157	15.906	0.76536	0.21981	148.66	1.5685	90.466	0.048989	18.281	55.052	108.92	127.25	0.85597	52.131	194.24
1_magic_e9_w3arab_magic_w3	Norway	97	outside	corner	25	Oy-0	26.588	0.11158	0.12437	481.35	1.2258	21.268	23.129	0.70196	0.23595	254.23	1.1146	122.27	0.0029374	23.837	58.808	101.76	160.84	0.63267	72.277	362.17
1_magic_e9_w4arab_magic_w4	Norway	97	outside	corner	28	Oy-0	34.025	0.084653	0.13299	705.53	1.0963	24.478	30.32	0.73866	0.21764	432.07	1.571	178.59	0.049323	32.224	73.82	187.77	284.84	0.65923	91.508	584.94
1_magic_e9_w5arab_magic_w5	Norway	97	outside	corner	32	Oy-0	45.585	0.096412	0.1099	1558.8	2.0919	40.247	40.698	0.72592	0.20631	878.19	1.1399	274.41	0.0042728	42.456	85.745	190.84	409.38	0.46617	128.47	1209.8
10_magic_e1_w1arab_magic_w1	Scotland	10	outside	corner	17	EDi-0	13.446	0.081596	0.17592	107.23	0.45695	12.894	10.803	0.69437	0.25751	61.561	2.156	56.163	0.13416	13.054	51.238	109.88	82.245	1.336	35.3	88.657
10_magic_e1_w2arab_magic_w2	Scotland	10	outside	corner	22	EDi-0	20.645	0.084331	0.13106	257.95	0.87358	17.56	20.112	0.7576	0.21539	177.85	1.5541	96.385	0.047064	20.164	52.236	88.312	125.32	0.70467	57.14	234.75
10_magic_e1_w3arab_magic_w3	Scotland	10	outside	corner	25	EDi-0	31.664	0.11201	0.14762	577.93	0.85821	26.47	22.108	0.64648	0.25962	321.9	1.3179	175.74	0.01881	30.683	95.945	161.5	228	0.70831	84.826	497.92
10_magic_e1_w4arab_magic_w4	Scotland	10	outside	corner	28	EDi-0	41.666	0.1051	0.1376	1029	1.5612	31.647	34.284	0.6474	0.2427	556.18	1.3092	225.09	0.017929	40.453	91.095	187.58	322.99	0.58074	110.92	859.1
10_magic_e1_w5arab_magic_w5	Scotland	10	outside	corner	32	EDi-0	55.147	0.10721	0.14334	2217.3	1.9413	49.95	48.145	0.65267	0.25055	1059.2	1.337	363.69	0.020789	50.676	124.88	266.9	531.7	0.50197	151.64	1622.9
10_magic_e10_w1arab_magic_w1	Lithuania	118	outside	noncorner	17	Kn-0	8.8767	0.063856	0.17431	49.475	0.37199	5.9201	8.7061	0.74461	0.23817	26.519	2.7298	34.336	0.21509	8.6999	44.458	60.831	40.164	1.5146	22.834	35.614
10_magic_e10_w2arab_magic_w2	Lithuania	118	outside	noncorner	22	Kn-0	15.52	0.070136	0.15593	141.71	0.53365	11.254	15.156	0.7905	0.22607	87.684	2.2233	59.69	0.14404	15.081	40.633	79.96	83.733	0.95494	40.429	110.92
10_magic_e10_w3arab_magic_w3	Lithuania	118	outside	noncorner	25	Kn-0	23.22	0.085134	0.19159	296.32	1.0094	21.268	15.818	0.66178	0.27672	153.88	2.2505	118.76	0.148	22.543	91.653	127.08	139.84	0.90874	58.998	232.53
10_magic_e10_w4arab_magic_w4	Lithuania	118	outside	noncorner	28	Kn-0	29.147	0.10282	0.15367	539.8	0.88087	27.399	22.67	0.70763	0.25649	274.02	1.4945	147.23	0.039299	27.537	79.11	125.25	185.25	0.67607	76.763	387.23
10_magic_e10_w5arab_magic_w5	Lithuania	118	outside	noncorner	32	Kn-0	37.941	0.10384	0.11983	1041.8	1.2711	33.339	35.141	0.70936	0.22367	556.22	1.154	189.5	0.0051123	35.478	64.562	147.3	286.24	0.51461	104.65	784.12
10_magic_e11_w1arab_magic_w1	Italy	130	outside	corner	17	Ct-1	9.4456	0.12024	0.15391	57.411	0.4915	8.1259	7.7777	0.64703	0.27415	32.113	1.2801	43.718	0.015088	9.1795	59.518	85.734	52.47	1.6339	26.584	49.631
10_magic_e11_w2arab_magic_w2	Italy	130	outside	corner	22	Ct-1	17.269	0.13033	0.16798	189.36	0.65759	14.979	13.031	0.6241	0.29831	87.725	1.2889	79.832	0.015932	16.212	72.65	104.76	95.864	1.0928	45.877	140.56
10_magic_e11_w3arab_magic_w3	Italy	130	outside	corner	25	Ct-1	23.494	0.10576	0.18976	309.72	0.217	19.693	15.968	0.60857	0.29551	157.95	1.7943	115.15	0.0808	22.883	83.943	161.15	159.54	1.0101	61.554	259.55
10_magic_e11_w4arab_magic_w4	Italy	130	outside	corner	28	Ct-1	32.279	0.14437	0.29173	512.92	-0.51563	28.361	20.02	0.4262	0.4361	155.83	2.0208	141.77	0.11419	31.523	128.99	188.88	171.56	1.101	76.864	365.62
10_magic_e11_w5arab_magic_w5	Italy	130	outside	corner	32	Ct-1	42.922	0.11832	0.2084	1178.9	1.2084	38.154	32.295	0.5575	0.32672	503.82	1.7613	290.87	0.076015	39.89	167.93	254.53	358.1	0.71078	115.55	903.71
10_magic_e12_w1arab_magic_w1	Germany	142	outside	noncorner	17	Wu-0	8.73	0.097191	0.11383	52.398	0.67114	8.242	8.242	0.77057	0.21102	34.579	1.1712	40.327	0.0062186	8.3686	47.031	74.764	50.845	1.4704	24.895	44.874
10_magic_e12_w2arab_magic_w2	Germany	142	outside	noncorner	22	Wu-0	15.082	0.097296	0.12425	149.23	0.74464	13.93	12.732	0.76914	0.22155	89.7	1.277	71.614	0.014802	13.939	57.174	88.253	88.973	0.9919	40.577	116.62
10_magic_e12_w3arab_magic_w3	Germany	142	outside	noncorner	25	Wu-0	20.886	0.11826	0.12204	311.76	0.51999	17.298	19.56	0.66609	0.2403	155.37	1.032	127.87	0.00024756	19.442	105.24	160.57	157.95	1.0166	57.206	233.25
10_magic_e12_w4arab_magic_w4	Germany	142	outside	noncorner	28	Wu-0	25.956	0.10569	0.12397	485.25	1.0858	21.271	24.052	0.70314	0.22965	251.52	1.173	148.44	0.0063384	24.306	87.602	171.52	207.71	0.8258	70.431	357.71
10_magic_e12_w5arab_magic_w5	Germany	142	outside	noncorner	32	Wu-0	33.869	0.1013	0.11369	832.85	1.7104	31.845	29.592	0.72937	0.21499	466.72	1.1223	186.91	0.0033219	31.916	74.856	186.1	294.71	0.63145	93.735	639.9
10_magic_e13_w1arab_magic_w1	Japan	154	outside	corner	17	Tsu-0	10.899	0.095047	0.15949	70.163	0.45152	9.2802	7.7722	0.69774	0.25454	42.805	1.678	54.001	0.0641	10.709	68.125	99.291	65.193	1.523	29.59	61.349
10_magic_e13_w2arab_magic_w2	Japan	154	outside	corner	22	Tsu-0	20.11	0.11519	0.16235	258.62	1.2356	16.531	18.184	0.63649	0.27754	138.45	1.4094	105.99	0.028869	19.298	81.136	131.55	134.96	0.97477	55.749	217.52
10_magic_e13_w3arab_magic_w3	Japan	154	outside	corner	25	Tsu-0	30.216	0.13878	0.20261	613.91	0.19889	26.165	24.571	0.54865	0.34138	238.21	1.4599	176.29	0.034959	28.59	130.46	222.14	230.04	0.96568	80.184	434.18
10_magic_e13_w4arab_magic_w4	Japan	154	outside	corner	28	Tsu-0	39.731	0.14679	0.18567	1119.2	1.4176	36.283	34.337	0.51153	0.33246	430.49	1.2649	251.55	0.01368	37.895	146.99	238.1	320.15	0.74369	109.59	841.58
10_magic_e13_w5arab_magic_w5	Japan	154	outside	corner	32	Tsu-0	52.719	0.11661	0.13226	2074.3	1.4812	44.07	47.379	0.62302	0.24887	1022	1.1343	373.59	0.0039572	50.356	136.56	246.05	501.47	0.49066	150	1640.4
10_magic_e14_w1arab_magic_w1	USA	166	outside	noncorner	17	Col-0	7.6471	0.094105	0.12937	43.599	0.65713	7.3082	6.8442	0.77422	0.22348	25.702	1.3747	30.273	0.024902	7.3045	35.656	50.314	35.961	1.3991	21.626	33.197
10_magic_e14_w2arab_magic_w2	USA	166	outside	noncorner	22	Col-0	14.254	0.097444	0.14497	130.48	0.72535	13.977	11.873	0.7189	0.24241	75.436	1.4877	61.107	0.038431	13.964	49.499	95.238	84.761	1.1236	38.815	104.93
10_magic_e14_w3arab_magic_w3	USA	166	outside	noncorner	25	Col-0	18.446	0.099502	0.13491	236.38	0.26804	15.672	17.93	0.69232	0.23442	131.07	1.3559	102.62	0.02282	18.104	80.341	131.91	131.49	1.0032	50.96	189.31
10_magic_e14_w4arab_magic_w4	USA	166	outside	noncorner	28	Col-0	23.195	0.097859	0.11723	396.14	0.064122	21.269	21.547	0.75578	0.21509	230.49	1.1979	129.76	0.0081097	21.464	73.051	149.43	185.59	0.80517	64.739	304.97
10_magic_e14_w5arab_magic_w5	USA	166	outside	noncorner	32	Col-0	31.247	0.10039	0.20971	621.8	0.51603	28.879	24.517	0.64964	0.31009	288.95	2.089	148.14	0.12428	29.154	75.949	99.8	169.81	0.5877	82.872	444.78
10_magic_e15_w1arab_magic_w1	Russia	178	outside	corner	17	Rsch-4	9.988	0.10052	0.11807	62.749	0.54605	8.296	8.4112	0.72576	0.21859	38.261	1.1745	52.127	0.0064413	9.6814	71.016	99.686	61.759	1.6141	27.24	52.719
10_magic_e15_w2arab_magic_w2	Russia	178	outside	corner	22	Rsch-4	17.201	0.079273	0.14219	180.91	0.4577	15.12	13.173	0.76279	0.22147	112.56	1.7937	73.631	0.080719	16.635	48.164	90.439	100.9	0.89635	45.905	147.57
10_magic_e15_w3arab_magic_w3	Russia	178	outside	corner	25	Rsch-4	25.889	0.08427	0.15851	378.12	0.5256	24.016	18.841	0.68647	0.24278	212.97	1.881	121.06	0.093516	25.135	68.816	136.29	170.37	0.79996	66.855	310.23
10_magic_e15_w4arab_magic_w4	Russia	178	outside	corner	28	Rsch-4	34.471	0.1149	0.1459	725.26	0.88107	29.454	29.454	0.65353	0.2608	376.53	1.2698	186.35	0.014128	33.383	92.226	167.58	251.2	0.66714	92.626	576.14
10_magic_e15_w5arab_magic_w5	Russia	178	outside	corner	32	Rsch-4	46.426	0.10729	0.13783	1488.9	1.2969	42.334	44.286	0.63369	0.24512	785.4	1.2846	255.8	0.015523	45.37	83.31	192.93	389.27	0.49563	130.82	1239.4
10_magic_e16_w1arab_magic_w1	Germany	190	outside	noncorner	17	No-0	7.9052	0.077971	0.12346	40.12	0.051915	6.7981	6.6829	0.80822	0.20143	25.848	1.5834	35.143	0.050998	7.675	47.781	71.842	43.093	1.6671	21.118	31.982
10_magic_e16_w2arab_magic_w2	Germany	190	outside	noncorner	22	No-0	NA	NA	NA	NA	NA	NA	NA	NA	NA	NA	NA	NA	NA	NA	NA	NA	NA	NA	NA	NA
10_magic_e16_w3arab_magic_w3	Germany	190	outside	noncorner	25	No-0	NA	NA	NA	NA	NA	NA	NA	NA	NA	NA	NA	NA	NA	NA	NA	NA	NA	NA	NA	NA
10_magic_e16_w4arab_magic_w4	Germany	190	outside	noncorner	28	No-0	NA	NA	NA	NA	NA	NA	NA	NA	NA	NA	NA	NA	NA	NA	NA	NA	NA	NA	NA	NA
10_magic_e16_w5arab_magic_w5	Germany	190	outside	noncorner	32	No-0	NA	NA	NA	NA	NA	NA	NA	NA	NA	NA	NA	NA	NA	NA	NA	NA	NA	NA	NA	NA
10_magic_e17_w1arab_magic_w1	Ireland	202	outside	corner	17	Bur-0	16.815	0.071554	0.15332	173.9	0.88284	14.715	12.398	0.77971	0.22488	102.88	2.1427	78.725	0.13222	16.756	60.243	98.32	100.57	0.9776	43.662	131.94
10_magic_e17_w2arab_magic_w2	Ireland	202	outside	corner	22	Bur-0	28.842	0.11461	0.12325	581.08	1.4724	25.46	23.364	0.68957	0.23786	297.36	1.0754	153.59	0.001319	27.415	79.335	144.49	207.28	0.69707	78.396	431.22
10_magic_e17_w3arab_magic_w3	Ireland	202	outside	corner	25	Bur-0	38.939	0.12019	0.13223	1062.1	1.5275	33.273	33.936	0.6417	0.25241	509.57	1.1002	249.31	0.0022771	36.455	121.98	202.29	321.07	0.63007	106.12	794.09
10_magic_e17_w4arab_magic_w4	Ireland	202	outside	corner	28	Bur-0	47.377	0.11697	0.1332	1672.4	1.1073	41.159	41.02	0.63068	0.25017	790.91	1.1387	328.39	0.0042057	43.638	136.35	244.89	440.1	0.55644	131.95	1254.1
10_magic_e17_w5arab_magic_w5	Ireland	202	outside	corner	32	Bur-0	64.522	0.10948	0.12648	3215.9	1.095	56.209	58.758	0.6415	0.23596	1544.8	1.1554	512.23	0.005196	60.064	169.85	367.98	753.95	0.48807	181.27	2408.1
10_magic_e18_w1arab_magic_w1	Germany	214	outside	noncorner	17	Ler-0	12.36	0.082932	0.10099	102.72	0.88625	11.007	11.007	0.86677	0.18392	80.094	1.2177	47.14	0.0096373	12.161	27.745	49.24	62.8	0.78407	35.401	92.405
10_magic_e18_w2arab_magic_w2	Germany	214	outside	noncorner	22	Ler-0	22.036	0.057708	0.15802	289.51	2.4102	19.919	17.223	0.84887	0.21573	182.81	2.7382	82.336	0.21621	21.456	37.084	55.08	100.34	0.54891	56.315	215.35
10_magic_e18_w3arab_magic_w3	Germany	214	outside	noncorner	25	Ler-0	27.908	0.078272	0.12887	495.05	1.7904	22.933	24.922	0.80253	0.20714	324.02	1.6464	136.25	0.059667	26.331	57.296	89.411	170.21	0.5253	75.577	403.75
10_magic_e18_w4arab_magic_w4	Germany	214	outside	noncorner	28	Ler-0	35.821	0.090783	0.14422	835.54	0.59919	28.923	32.399	0.74922	0.23501	462.64	1.5887	162.04	0.051712	34.563	56.752	99.247	214.28	0.46317	95.51	617.49
10_magic_e18_w5arab_magic_w5	Germany	214	outside	noncorner	32	Ler-0	57.084	0.096718	0.12131	1391.7	2.6361	40.021	37.923	0.77072	0.21803	792.63	1.2543	191.8	0.012721	42.57	46.413	105.36	288.99	0.3646	122.11	1028.4
10_magic_e19_w1arab_magic_w1	Libya	226	outside	noncorner	17	Mt-0	15.17	0.073367	0.21876	129.31	0.27824	10.434	14.84	0.63257	0.29213	61.186	2.9817	64.394	0.24771	14.779	67.77	100.99	78.606	1.2847	37.691	96.725
10_magic_e19_w2arab_magic_w2	Libya	226	outside	noncorner	22	Mt-0	25.415	0.11396	0.15959	444.64	0.96553	23.47	21.063	0.60386	0.27355	201.61	1.4004	137.78	0.027824	24.313	94.162	150.55	174.22	0.86416	69.255	333.86
10_magic_e19_w3arab_magic_w3	Libya	226	outside	noncorner	25	Mt-0	33.642	0.14705	0.17149	757.03	1.096	30.615	27.302	0.5458	0.31854	296.5	1.1662	200.84	0.005888	31.513	136.04	206.72	247.57	0.83499	89.965	543.24
10_magic_e19_w4arab_magic_w4	Libya	226	outside	noncorner	28	Mt-0	41.56	0.13297	0.1631	1212.8	1.3212	33.717	37.879	0.54117	0.29608	475.98	1.2266	276.03	0.010356	37.766	160.08	260.13	351.88	0.73928	113.15	879.52
10_magic_e19_w5arab_magic_w5	Libya	226	outside	noncorner	32	Mt-0	54.621	0.12319	0.13874	2115	2.3876	49.456	45.11	0.59005	0.26193	917.88	1.1262	356.23	0.0035229	50.72	138.26	222.58	451.99	0.49243	148.82	1555.6
10_magic_e2_w1arab_magic_w1	CanaryI	22	outside	noncorner	17	Can-0	8.4349	0.084992	0.11717	48.64	0.27333	7.5507	8.1315	0.81318	0.20217	32.305	1.3786	32.695	0.025339	8.0565	33.089	59.054	43.678	1.352	23.367	39.727
10_magic_e2_w2arab_magic_w2	CanaryI	22	outside	noncorner	22	Can-0	9.7736	0.057255	0.15195	60.511	0.60926	7.2042	9.4556	0.85176	0.20921	40.255	2.6539	36.072	0.20489	9.3489	32.324	58.382	48.479	1.2043	26.194	47.261
10_magic_e2_w3arab_magic_w3	CanaryI	22	outside	noncorner	25	Can-0	11.937	0.048934	0.16701	85.353	0.84168	7.9711	11.731	0.86144	0.21595	54.422	3.413	40.151	0.29899	11.628	29.622	58.136	56.249	1.0336	30.494	63.176
10_magic_e2_w4arab_magic_w4	CanaryI	22	outside	noncorner	28	Can-0	13.732	0.05618	0.13357	115.26	1.0666	9.7162	13.464	0.87066	0.18975	78.722	2.3775	43.657	0.16634	13.447	24.211	56.388	66.625	0.84634	35.479	90.416
10_magic_e2_w5arab_magic_w5	CanaryI	22	outside	noncorner	32	Can-0	19.912	0.085725	0.12528	282.79	0.084744	18.807	15.798	0.75623	0.21101	155.89	1.4614	91.761	0.035144	18.831	54.012	102.94	126.68	0.81261	54.128	206.15
10_magic_e3_w1arab_magic_w1	Russia	34	outside	corner	17	WS-0	14.584	0.076824	0.17618	118.7	0.33687	13.537	10.066	0.72127	0.253	67.131	2.2933	65.614	0.15422	14.159	64.131	92.203	78.674	1.172	36.598	93.073
10_magic_e3_w2arab_magic_w2	Russia	34	outside	corner	22	WS-0	22.121	0.081159	0.14767	311.02	0.70486	18.857	17.36	0.75219	0.22883	175.26	1.8196	95.37	0.084488	21.461	51.897	99.415	132	0.75316	57.756	233
10_magic_e3_w3arab_magic_w3	Russia	34	outside	corner	25	WS-0	29.244	0.10504	0.12875	637.54	0.49441	26.988	25.48	0.70698	0.23379	335.15	1.2257	216.47	0.010284	27.241	139.82	209.62	265.05	0.79085	81.831	474.06
10_magic_e3_w4arab_magic_w4	Russia	34	outside	corner	28	WS-0	38.344	0.10192	0.12694	1052.7	0.97958	31.004	34.34	0.70057	0.22886	557.92	1.2455	249.29	0.011956	35.179	111.39	246.61	370.93	0.66485	105.19	796.38
10_magic_e3_w5arab_magic_w5	Russia	34	outside	corner	32	WS-0	51.605	0.11271	0.1154	2069.9	1.0226	48.8	46.923	0.66377	0.22811	1052.2	1.0239	305.5	0.00013926	48.713	88.697	223.34	484.78	0.46071	146.52	1585.2
10_magic_e4_w1arab_magic_w1	Netherlands	46	outside	noncorner	17	Hi-0	11.729	0.071561	0.19901	86.11	0.3744	8.6773	11.338	0.61938	0.27057	39.796	2.781	51.907	0.22188	11.416	67.704	95.915	61.783	1.5525	30.627	64.253
10_magic_e4_w2arab_magic_w2	Netherlands	46	outside	noncorner	22	Hi-0	21.225	0.11622	0.13701	306.27	1.0099	18.258	18.707	0.66157	0.25323	143.52	1.1789	105.36	0.0067417	19.66	77.349	125.28	134.09	0.9343	56.722	216.94
10_magic_e4_w3arab_magic_w3	Netherlands	46	outside	noncorner	25	Hi-0	26.574	0.11006	0.15539	504.05	0.061165	24.726	22.615	0.6287	0.26544	233.9	1.4119	137.94	0.02916	24.888	81.349	180.28	205.35	0.87792	72.407	372.04
10_magic_e4_w4arab_magic_w4	Netherlands	46	outside	noncorner	28	Hi-0	36.612	0.11282	0.14493	917.14	1.0987	29.335	32.116	0.62045	0.25775	419.38	1.2845	214.54	0.015513	34.899	109.75	189.74	282.09	0.67263	99.163	675.94
10_magic_e4_w5arab_magic_w5	Netherlands	46	outside	noncorner	32	Hi-0	50.429	0.13084	0.13759	1608	0.071986	42.499	41.426	0.5921	0.26844	738.65	1.0516	304.55	0.00063213	47.646	125.57	253.39	432.63	0.5857	135.31	1247.5
10_magic_e5_w1arab_magic_w1	Germany	58	outside	corner	17	Zu-0	11.593	0.077169	0.11942	81.512	0.94526	10.026	8.5102	0.84574	0.19659	57.148	1.5475	46.236	0.04619	11.159	37.407	61.371	59.222	1.0363	30.993	67.572
10_magic_e5_w2arab_magic_w2	Germany	58	outside	corner	22	Zu-0	20.722	0.10777	0.12451	295.4	0.74243	17.948	18.546	0.71456	0.23228	158.65	1.1553	92.965	0.0051899	18.667	54.475	105.75	129.53	0.81641	56.573	222.03
10_magic_e5_w3arab_magic_w3	Germany	58	outside	corner	25	Zu-0	27.874	0.11582	0.1221	526.31	1.0889	21.706	24.636	0.71104	0.23792	285.13	1.0543	141.76	0.00069795	25.857	70.476	172.42	221.73	0.77765	75.332	401
10_magic_e5_w4arab_magic_w4	Germany	58	outside	corner	28	Zu-0	35.192	0.10254	0.1222	891.17	1.1683	29.796	30.353	0.727	0.22473	491.31	1.1917	207.42	0.0076489	33.707	87.568	198.69	312.44	0.63593	96.838	675.8
10_magic_e5_w5arab_magic_w5	Germany	58	outside	corner	32	Zu-0	51.511	0.095136	0.10888	1944.6	1.5233	44.336	44.637	0.73822	0.20401	1118.2	1.1444	291.61	0.0045363	49.772	76.044	174.12	441.26	0.3946	143.4	1514.8
10_magic_e6_w1arab_magic_w1	Germany	70	outside	noncorner	17	Po-0	9.3018	0.079279	0.15344	54.194	0.35916	8.0439	8.9765	0.74585	0.23272	36.056	1.9354	35.159	0.10154	9.0309	34.285	64.605	48.263	1.3386	25.773	48.341
10_magic_e6_w2arab_magic_w2	Germany	70	outside	noncorner	22	Po-0	14.538	0.066394	0.15008	132.84	0.29097	12.564	11.068	0.79176	0.21647	78.677	2.2605	61.785	0.14945	14.325	48.52	81.079	79.869	1.0152	37.341	99.37
10_magic_e6_w3arab_magic_w3	Germany	70	outside	noncorner	25	Po-0	20.053	0.10245	0.1353	286.34	1.5996	15.847	18.644	0.69109	0.23775	151.52	1.3207	107.76	0.019099	18.882	76.635	112.41	130.51	0.86131	55.686	219.24
10_magic_e6_w4arab_magic_w4	Germany	70	outside	noncorner	28	Po-0	26.312	0.10811	0.13532	466.09	1.2361	21.999	23.67	0.71165	0.24343	233.91	1.2517	127.36	0.012499	23.792	69.347	128.26	173.21	0.74049	70.279	328.68
10_magic_e6_w5arab_magic_w5	Germany	70	outside	noncorner	32	Po-0	35.42	0.090782	0.13329	875.77	0.26238	31.712	33.966	0.70275	0.22407	497.74	1.4682	206.77	0.035983	33.949	85.897	158.69	281.05	0.56464	98.861	708.29
10_magic_e7_w1arab_magic_w1	Spain	82	outside	corner	17	Sf-2	14.957	0.094664	0.18973	146.3	0.59682	11.266	13.472	0.57617	0.2844	58.366	2.0043	67.447	0.11174	13.501	77.94	114.54	81.764	1.4009	39.352	101.3
10_magic_e7_w2arab_magic_w2	Spain	82	outside	corner	22	Sf-2	22.407	0.10249	0.1763	321.39	0.31305	20.889	19.248	0.65962	0.2788	169.42	1.7202	120.55	0.070093	21.091	85.775	117.6	141.15	0.83314	61.221	256.84
10_magic_e7_w3arab_magic_w3	Spain	82	outside	corner	25	Sf-2	33.594	0.10941	0.21047	734.2	0.047754	32.496	25.069	0.57485	0.31988	312.47	1.9236	197.75	0.099801	32.796	125.15	184.46	240.08	0.76832	88.129	543.57
10_magic_e7_w4arab_magic_w4	Spain	82	outside	corner	28	Sf-2	41.217	0.12443	0.17678	1161.5	1.1744	35.407	34.435	0.59405	0.30121	496.94	1.4207	220.78	0.030207	40.117	98.088	216.26	327.82	0.65968	109.61	836.52
10_magic_e7_w5arab_magic_w5	Spain	82	outside	corner	32	Sf-2	57.243	0.13415	0.16236	2183.4	1.2574	44.702	49.97	0.62145	0.29651	966.95	1.2103	282.27	0.0090522	53.247	82.398	331.4	566.08	0.58543	154.22	1556
10_magic_e8_w1arab_magic_w1	Russia	94	outside	noncorner	17	Wil-2	11.654	0.070928	0.15551	81.507	0.6022	8.1299	11.033	0.78235	0.22644	49.747	2.1926	50.152	0.13953	11.352	50.56	72.195	59.929	1.2047	30.135	63.586
10_magic_e8_w2arab_magic_w2	Russia	94	outside	noncorner	22	Wil-2	19.052	0.061146	0.1692	207.52	1.1149	18.352	12.533	0.76443	0.23035	120.57	2.7672	79.516	0.22006	18.612	52.44	81.406	99.073	0.82168	47.696	157.73
10_magic_e8_w3arab_magic_w3	Russia	94	outside	noncorner	25	Wil-2	24.36	0.09496	0.14217	383.4	1.0277	21.885	19.498	0.71454	0.23713	207.55	1.4971	117.09	0.039633	23.372	66.053	121.66	158.9	0.76562	64.548	290.46
10_magic_e8_w4arab_magic_w4	Russia	94	outside	noncorner	28	Wil-2	31.687	0.1081	0.14277	637.82	1.3262	25.965	29.158	0.66742	0.25086	335.01	1.3207	174.89	0.019101	29.938	91.3	136.48	213.83	0.63827	85.196	501.95
10_magic_e8_w5arab_magic_w5	Russia	94	outside	noncorner	32	Wil-2	41.205	0.099844	0.10983	1316.1	3.1386	37.929	38.832	0.73588	0.20967	733.88	1.1	203.6	0.0022683	39.101	56.483	124.71	302.53	0.41223	117.52	997.28
10_magic_e9_w1arab_magic_w1	Norway	106	outside	corner	17	Oy-0	12.089	0.080002	0.1532	86.978	0.68298	9.4026	11.376	0.73813	0.23321	52.565	1.915	49.085	0.09853	11.784	45.834	64.086	58.041	1.1042	31.958	71.215
10_magic_e9_w2arab_magic_w2	Norway	106	outside	corner	22	Oy-0	20.904	0.065124	0.14763	260.48	0.67903	17.707	18.907	0.79642	0.21276	167.46	2.267	78.61	0.1504	20.295	36.901	92.631	124.55	0.74373	54.785	210.27
10_magic_e9_w3arab_magic_w3	Norway	106	outside	corner	25	Oy-0	28.694	0.090038	0.13312	552	1.5033	27.649	22.597	0.74277	0.22315	305.41	1.4785	122.48	0.037266	27.524	49.119	108.9	182.37	0.59714	76.485	411.18
10_magic_e9_w4arab_magic_w4	Norway	106	outside	corner	28	Oy-0	35.233	0.10041	0.11401	854.41	1.3405	31.015	33.657	0.72924	0.21442	492.89	1.1354	191.59	0.0040201	33.76	74.474	158.24	279.27	0.56661	97.759	675.89
10_magic_e9_w5arab_magic_w5	Norway	106	outside	corner	32	Oy-0	46.453	0.093639	0.10537	1663.2	1.8745	43.551	43.101	0.76486	0.199	973.99	1.1252	242.43	0.003472	43.445	60.342	159.43	394.06	0.40458	131.96	1273.4
11_magic_e1_w1arab_magic_w1	Scotland	11	outside	noncorner	17	EDi-0	16.227	0.080883	0.22341	147.95	0.16226	13.475	11.733	0.64055	0.3043	72.693	2.7622	69.89	0.21939	15.827	67.194	114.1	91.073	1.2528	40.789	113.49
11_magic_e1_w2arab_magic_w2	Scotland	11	outside	noncorner	22	EDi-0	27.196	0.098097	0.16207	478.77	0.67129	20.562	23.714	0.689	0.26016	236.06	1.6521	141.62	0.060459	26.269	84.969	136.96	179.81	0.76171	71.262	342.61
11_magic_e1_w3arab_magic_w3	Scotland	11	outside	noncorner	25	EDi-0	35.701	0.10829	0.14457	847.25	0.93098	29.929	31.884	0.66739	0.25287	431.85	1.335	189.44	0.020582	34.106	83.099	215.42	305.01	0.70628	96.503	647.07
11_magic_e1_w4arab_magic_w4	Scotland	11	outside	noncorner	28	EDi-0	46.293	0.11245	0.13731	1531.5	1.2078	40.669	38.448	0.64935	0.24976	747.53	1.2211	257.14	0.0099072	42.86	88.455	220.2	405.72	0.54275	127.93	1151.2
11_magic_e1_w5arab_magic_w5	Scotland	11	outside	noncorner	32	EDi-0	64.566	0.11778	0.15103	2937	1.9376	54.915	58.827	0.59364	0.26881	1335.7	1.2824	473.1	0.015306	60.723	167.58	271.16	601.81	0.45057	176.58	2249.9
11_magic_e10_w1arab_magic_w1	Lithuania	119	outside	noncorner	17	Kn-0	6.5897	0.086304	0.12536	28.562	0.044285	6.5006	6.0362	0.79176	0.21166	19.417	1.4525	27.723	0.034047	6.436	39.581	55.187	32.735	1.6859	18.595	24.524
11_magic_e10_w2arab_magic_w2	Lithuania	119	outside	noncorner	22	Kn-0	12.339	0.061829	0.16317	85.456	0.17014	11.855	8.5534	0.81998	0.225	53.232	2.6391	40.946	0.20288	11.979	31.496	50.641	51.92	0.97536	31.113	64.918
11_magic_e10_w3arab_magic_w3	Lithuania	119	outside	noncorner	25	Kn-0	15.849	0.096295	0.13289	152.46	0.61215	13.16	15.021	0.73433	0.22918	95.043	1.38	75.755	0.025494	15.471	60.381	84.454	89.592	0.94265	42.9	129.43
11_magic_e10_w4arab_magic_w4	Lithuania	119	outside	noncorner	28	Kn-0	23.083	0.077306	0.18676	314.66	0.94067	17.524	21.697	0.68131	0.26406	166.78	2.4158	116.23	0.1718	22.612	81.006	124.97	144.37	0.86561	59.69	244.79
11_magic_e10_w5arab_magic_w5	Lithuania	119	outside	noncorner	32	Kn-0	30.447	0.096844	0.13911	627.05	1.3317	27.332	26.581	0.70091	0.23596	341.16	1.4365	148.28	0.032093	29.116	64.452	126.08	207.39	0.60791	83.21	486.74
11_magic_e11_w1arab_magic_w1	Italy	131	outside	noncorner	17	Ct-1	10.474	0.11751	0.14821	75.433	0.68287	8.7064	9.7511	0.66383	0.26572	37.867	1.2613	49.358	0.013355	10.169	64.337	99.964	61.525	1.6248	28.748	57.043
11_magic_e11_w2arab_magic_w2	Italy	131	outside	noncorner	22	Ct-1	18.219	0.1182	0.16037	185.93	0.94884	14.529	13.481	0.63599	0.27858	106.82	1.3567	86.217	0.022914	17.814	69.59	108.89	107.85	1.0096	49.372	167.96
11_magic_e11_w3arab_magic_w3	Italy	131	outside	noncorner	25	Ct-1	25.815	0.12353	0.18386	385.8	0.57675	20.891	18.895	0.58178	0.30739	186.35	1.4884	142.26	0.038526	25.031	108.61	160.57	172.98	0.92825	68.296	320.31
11_magic_e11_w4arab_magic_w4	Italy	131	outside	noncorner	28	Ct-1	30.355	0.12637	0.21804	521.18	-0.13238	27.527	21.132	0.50463	0.34442	213.79	1.7254	158.4	0.070838	29.858	117.36	232.02	222.72	1.0418	78.904	423.66
11_magic_e11_w5arab_magic_w5	Italy	131	outside	noncorner	32	Ct-1	48.404	0.092878	0.24425	1126.2	-1.084	41.609	27.489	0.55806	0.33712	514.45	2.6298	265.2	0.2016	47.1	136.71	213.83	331.67	0.64471	118.4	921.85
11_magic_e12_w1arab_magic_w1	Germany	143	outside	noncorner	17	Wu-0	7.8077	0.097604	0.11688	36.72	0.49577	6.2686	6.2686	0.773	0.21448	25.698	1.1975	34.818	0.0080745	7.5803	47.174	74.926	43.88	1.7075	21.514	33.245
11_magic_e12_w2arab_magic_w2	Germany	143	outside	noncorner	22	Wu-0	14.716	0.05995	0.19255	118.34	0.73389	13.031	9.8859	0.76195	0.2525	67.219	3.2118	62.826	0.27577	14.337	58.72	82.115	74.294	1.1053	35.888	88.219
11_magic_e12_w3arab_magic_w3	Germany	143	outside	noncorner	25	Wu-0	19.395	0.091932	0.18321	207.62	0.93752	17.697	16.766	0.65442	0.27514	118.93	1.9928	94.854	0.11005	19.106	75.653	119.52	119.22	1.0025	51.666	181.73
11_magic_e12_w4arab_magic_w4	Germany	143	outside	noncorner	28	Wu-0	24.474	0.098921	0.16005	398.66	1.0172	19.603	23.495	0.65363	0.25897	200.57	1.618	124.82	0.055716	23.476	77.677	139.23	167.11	0.83317	66.081	306.86
11_magic_e12_w5arab_magic_w5	Germany	143	outside	noncorner	32	Wu-0	31.969	0.1088	0.12463	746.86	1.6352	29.892	29.141	0.67172	0.23343	383.19	1.1456	179.13	0.004602	30.177	83.734	169.57	254.91	0.66522	89.751	570.47
11_magic_e13_w1arab_magic_w1	Japan	155	outside	noncorner	17	Tsu-0	10.993	0.092848	0.16347	70.107	0.39279	8.1202	9.2802	0.69219	0.25632	41.002	1.7606	51.376	0.075915	10.673	64.375	92.189	61.481	1.4995	28.962	59.236
11_magic_e13_w2arab_magic_w2	Japan	155	outside	noncorner	22	Tsu-0	20.808	0.074814	0.19754	243.9	1.0655	20.138	13.526	0.68004	0.27236	135.17	2.6404	99.149	0.20305	20.279	72.725	138.36	136.76	1.0117	53.917	198.78
11_magic_e13_w3arab_magic_w3	Japan	155	outside	noncorner	25	Tsu-0	29.938	0.12917	0.20085	574.03	0.029835	28.688	23.641	0.54808	0.33002	237.97	1.5549	172.27	0.047174	28.851	124.71	200.84	218.62	0.91868	78.739	434.18
11_magic_e13_w4arab_magic_w4	Japan	155	outside	noncorner	28	Tsu-0	39.867	0.14177	0.17338	903.28	0.34757	35.032	38.646	0.5591	0.31516	430.74	1.223	217.22	0.01006	38.628	109.54	260.58	335.03	0.77779	106.63	770.42
11_magic_e13_w5arab_magic_w5	Japan	155	outside	noncorner	32	Tsu-0	53.403	0.11311	0.16849	1751.6	0.75061	49.184	52.193	0.57407	0.28161	905.84	1.4896	302.74	0.038675	52.214	101.18	180.99	404.91	0.44699	150.39	1577.9
11_magic_e14_w1arab_magic_w1	USA	167	outside	noncorner	17	Col-0	5.8265	0.069012	0.12164	22.034	0.26837	4.7561	5.4521	0.84981	0.19065	15.381	1.7626	20.151	0.076204	5.6568	26.4	45.48	26.449	1.7196	15.745	18.099
11_magic_e14_w2arab_magic_w2	USA	167	outside	noncorner	22	Col-0	11.481	0.074905	0.15585	80.173	0.57773	9.3177	10.069	0.76848	0.23075	50.005	2.0806	51.57	0.12304	11.463	53.185	81.2	63.721	1.2743	30.572	65.069
11_magic_e14_w3arab_magic_w3	USA	167	outside	noncorner	25	Col-0	17.245	0.11064	0.16383	176.83	0.43275	15.008	12.485	0.65237	0.27447	92.328	1.4808	87.404	0.037559	16.573	82.743	117.44	104.13	1.1278	45.725	141.53
11_magic_e14_w4arab_magic_w4	USA	167	outside	noncorner	28	Col-0	23.236	0.093401	0.15952	359.01	1.4562	19.601	19.879	0.67506	0.25292	177.66	1.7079	115.05	0.068341	22.252	74.502	120.84	146.52	0.82474	61.596	263.17
11_magic_e14_w5arab_magic_w5	USA	167	outside	noncorner	32	Col-0	33.115	0.10541	0.12013	722.02	2.2865	27.525	29.631	0.72977	0.22554	393.87	1.1397	184.99	0.004263	30.643	86.883	125.13	222.01	0.56365	88.904	539.73
11_magic_e15_w1arab_magic_w1	Russia	179	outside	noncorner	17	Rsch-4	8.3286	0.077929	0.13567	46.01	0.70671	6.9133	6.9133	0.8229	0.2136	28.437	1.7409	29.243	0.073076	8.1352	30.071	45.445	35.949	1.2642	22.346	34.557
11_magic_e15_w2arab_magic_w2	Russia	179	outside	noncorner	22	Rsch-4	13.427	0.068635	0.1586	110.1	0.32252	11.227	10.479	0.79719	0.22724	66.064	2.3108	52.99	0.15675	13.209	42.504	64.483	65.269	0.98796	34.948	82.871
11_magic_e15_w3arab_magic_w3	Russia	179	outside	noncorner	25	Rsch-4	16.746	0.081798	0.13618	203.68	0.8985	15.126	13.932	0.74865	0.21798	119.92	1.6648	71.306	0.062242	16.225	42.398	81.259	98.716	0.82316	47.419	160.19
11_magic_e15_w4arab_magic_w4	Russia	179	outside	noncorner	28	Rsch-4	23.183	0.084051	0.12844	341.25	1.5584	20.979	17.089	0.73909	0.21249	205.06	1.5281	104.41	0.043643	22.166	53.161	126.67	161.17	0.78595	62.334	277.45
11_magic_e15_w5arab_magic_w5	Russia	179	outside	noncorner	32	Rsch-4	34.992	0.093403	0.12467	870.16	2.8921	29.724	30.024	0.71436	0.21807	445.14	1.3348	192.17	0.02056	33.187	82.958	143.06	252.35	0.56691	94.642	623.13
11_magic_e16_w1arab_magic_w1	Germany	191	outside	noncorner	17	No-0	7.459	0.087138	0.11361	35.845	0.56891	5.8763	6.3372	0.77004	0.20075	23.472	1.3038	33.649	0.017392	7.1586	48.238	69.287	40.328	1.7181	20.783	30.482
11_magic_e16_w2arab_magic_w2	Germany	191	outside	noncorner	22	No-0	9.1977	0.082499	0.13582	50.624	0.45352	7.3352	7.7843	0.77035	0.21832	34.354	1.6463	40.315	0.059646	9.0279	47.311	72.77	49.999	1.4554	25.074	44.595
11_magic_e16_w3arab_magic_w3	Germany	191	outside	noncorner	25	No-0	11.227	0.067916	0.17824	74.532	0.97396	8.4917	9.5532	0.73311	0.24615	42.797	2.6244	49.776	0.20086	10.936	57.893	79.638	58.381	1.3641	28.938	58.378
11_magic_e16_w4arab_magic_w4	Germany	191	outside	noncorner	28	No-0	12.94	0.052362	0.15583	96.136	0.86347	9.3087	11.393	0.86202	0.20819	60.419	2.976	40.574	0.247	12.606	27.248	43.266	51.128	0.84623	32.221	70.09
11_magic_e16_w5arab_magic_w5	Germany	191	outside	noncorner	32	No-0	15.339	0.063911	0.111	166.94	3.8304	11.86	14.412	0.93302	0.17491	122.44	1.7367	47.817	0.072469	14.724	18.674	25.746	56.146	0.45855	42.484	131.23
11_magic_e17_w1arab_magic_w1	Ireland	203	outside	noncorner	17	Bur-0	16.795	0.086465	0.187	178.16	0.23658	12.05	15.526	0.6825	0.27346	86.23	2.1627	77.945	0.13515	16.418	70.457	100.14	92.925	1.0776	43.031	126.34
11_magic_e17_w2arab_magic_w2	Ireland	203	outside	noncorner	22	Bur-0	28.533	0.099146	0.14537	522.03	0.94197	26.209	20.219	0.68651	0.24452	281.16	1.4663	142.93	0.035741	27.626	72.657	142.82	200.39	0.71271	76.37	409.55
11_magic_e17_w3arab_magic_w3	Ireland	203	outside	noncorner	25	Bur-0	40.651	0.10187	0.17634	1004.1	0.69595	38.045	29.429	0.62106	0.27821	473.74	1.7311	260.4	0.071666	38.534	143.14	212.95	317.62	0.67045	106.09	762.8
11_magic_e17_w4arab_magic_w4	Ireland	203	outside	noncorner	28	Bur-0	46.603	0.12671	0.13362	1624.6	1.6981	40.325	41.437	0.61575	0.26033	748.84	1.0546	305.95	0.00070664	43.234	125	239.88	423.83	0.56598	130.53	1216.1
11_magic_e17_w5arab_magic_w5	Ireland	203	outside	noncorner	32	Bur-0	58.52	0.10488	0.12379	2151	1.9504	42.269	51.263	0.69447	0.22867	1301.3	1.1803	421.11	0.0068405	56.515	136.28	281.24	604.96	0.46488	163.64	1873.8
11_magic_e18_w1arab_magic_w1	Germany	215	outside	noncorner	17	Ler-0	12.109	0.090255	0.10443	106.66	0.48189	11.123	11.471	0.83608	0.19468	70.804	1.157	46.649	0.0053002	11.525	30.734	51.666	60.483	0.85422	34.194	84.686
11_magic_e18_w2arab_magic_w2	Germany	215	outside	noncorner	22	Ler-0	22.497	0.070502	0.16322	304.8	0.56373	20.069	18.122	0.79551	0.23372	178.79	2.3151	91.195	0.15737	21.902	46.516	73.996	115.02	0.64333	57.995	224.75
11_magic_e18_w3arab_magic_w3	Germany	215	outside	noncorner	25	Ler-0	28.21	0.1023	0.11933	525.64	1.6296	24.259	24.789	0.74373	0.22163	315.62	1.1664	127.87	0.005901	26.505	51.802	95.254	173.39	0.54936	77.538	424.38
11_magic_e18_w4arab_magic_w4	Germany	215	outside	noncorner	28	Ler-0	36.909	0.075934	0.14374	832.31	1.2368	31.148	27.81	0.75539	0.21968	492.72	1.893	175.9	0.09528	35.844	62.794	107.61	230.27	0.46734	96.15	652.28
11_magic_e18_w5arab_magic_w5	Germany	215	outside	noncorner	32	Ler-0	47.46	0.10061	0.12666	1567	2.5058	43.319	37.473	0.73226	0.22726	836.38	1.259	261.27	0.013142	43.802	81.617	135.75	336.96	0.40288	129.12	1142.2
11_magic_e19_w1arab_magic_w1	Libya	227	outside	noncorner	17	Mt-0	13.599	0.077166	0.23231	104.38	0.77978	11.594	9.275	0.64392	0.30947	50.486	3.0105	54.622	0.25131	13.223	59.096	96.487	69.794	1.3824	34.649	78.404
11_magic_e19_w2arab_magic_w2	Libya	227	outside	noncorner	22	Mt-0	20.622	0.11049	0.13674	291.73	0.60459	18.505	16.549	0.67923	0.24723	147.24	1.2376	118.39	0.011273	19.391	95.189	156.2	151.65	1.03	56.114	216.77
11_magic_e19_w3arab_magic_w3	Libya	227	outside	noncorner	25	Mt-0	28.033	0.14442	0.15448	525.74	0.47169	23.193	25.181	0.5945	0.29889	218.69	1.0696	155.82	0.0011321	25.422	111.03	189.26	203.44	0.93028	74.567	367.85
11_magic_e19_w4arab_magic_w4	Libya	227	outside	noncorner	28	Mt-0	35.625	0.12568	0.17773	853.22	1.2505	29.138	30.387	0.56397	0.30341	343.31	1.4142	257.14	0.029434	33.591	192.6	298.98	320.38	0.93321	95.263	608.74
11_magic_e19_w5arab_magic_w5	Libya	227	outside	noncorner	32	Mt-0	45.801	0.11634	0.14084	1424.6	2.0333	40.614	37.017	0.60771	0.25718	661.03	1.2106	284.87	0.0090749	42.502	122.76	207.29	370.17	0.55998	125.59	1087.7
11_magic_e2_w1arab_magic_w1	CanaryI	23	outside	noncorner	17	Can-0	11.551	0.085485	0.10839	91.469	0.67681	9.177	10.222	0.8435	0.19387	61.966	1.2679	44.037	0.013952	10.813	31.296	52.714	57.153	0.92234	32.168	73.463
11_magic_e2_w2arab_magic_w2	CanaryI	23	outside	noncorner	22	Can-0	19.754	0.10125	0.13026	244.25	-0.094729	19.061	18.011	0.70752	0.2315	146.04	1.2865	96.136	0.015704	18.971	63.285	95.052	117.82	0.80676	54.482	206.41
11_magic_e2_w3arab_magic_w3	CanaryI	23	outside	noncorner	25	Can-0	27.315	0.090302	0.13395	488.71	0.16358	23.312	21.808	0.76606	0.22425	291.9	1.4833	137.28	0.03788	25.958	64.561	118.57	186.04	0.63734	73.688	381.05
11_magic_e2_w4arab_magic_w4	CanaryI	23	outside	noncorner	28	Can-0	38.12	0.10443	0.13679	944.52	0.11616	33.451	28.871	0.69629	0.24122	512.25	1.3099	197.44	0.017998	36.393	76.103	154.99	281.77	0.55006	103.61	735.68
11_magic_e2_w5arab_magic_w5	CanaryI	23	outside	noncorner	32	Can-0	52.706	0.10295	0.11147	1873.7	0.25239	42.728	44.534	0.73449	0.21442	1077.2	1.0828	238.02	0.001581	49.733	52.593	172.25	430.75	0.39988	144.6	1466.6
11_magic_e3_w1arab_magic_w1	Russia	35	outside	noncorner	17	WS-0	12.403	0.071718	0.1789	87.802	0.41231	9.0244	12.148	0.70731	0.25061	49.461	2.4945	50.203	0.1829	12.141	50.957	100.04	70.344	1.4222	31.805	69.928
11_magic_e3_w2arab_magic_w2	Russia	35	outside	noncorner	22	WS-0	23.781	0.093417	0.16656	347.17	1.0589	22.449	19.605	0.65415	0.25998	182.96	1.783	108.71	0.079162	23.332	64.587	107.25	140.08	0.76561	63.135	279.7
11_magic_e3_w3arab_magic_w3	Russia	35	outside	noncorner	25	WS-0	29.275	0.12139	0.13758	588.35	0.46524	26.234	25.178	0.64308	0.25897	303.03	1.1334	178.72	0.0039094	28.032	105.4	178.83	232.79	0.7682	81.752	471.21
11_magic_e3_w4arab_magic_w4	Russia	35	outside	noncorner	28	WS-0	36.231	0.11162	0.12664	991.17	1.194	32.394	32.533	0.65916	0.23826	512.32	1.1345	224.32	0.0039726	34.757	98.22	202.37	321.99	0.6285	102.59	777.22
11_magic_e3_w5arab_magic_w5	Russia	35	outside	noncorner	32	WS-0	52.667	0.10169	0.12704	2048.5	1.482	48.665	43.973	0.66657	0.22873	1005.3	1.2492	334.81	0.012278	49.482	111.51	284.49	534.78	0.53197	144.51	1508.1
11_magic_e4_w1arab_magic_w1	Netherlands	47	outside	noncorner	17	Hi-0	13.074	0.073611	0.21693	93.592	0.3817	10.066	9.8343	0.66506	0.29054	47.922	2.947	52.059	0.24333	12.694	56.554	90.118	65.716	1.3713	32.592	72.057
11_magic_e4_w2arab_magic_w2	Netherlands	47	outside	noncorner	22	Hi-0	21.265	0.11414	0.13474	318.66	0.79934	18.558	20.204	0.65246	0.24888	162.13	1.1805	109.25	0.0068535	20.179	73.621	121.54	140.38	0.86582	59.021	248.5
11_magic_e4_w3arab_magic_w3	Netherlands	47	outside	noncorner	25	Hi-0	28.875	0.12598	0.14871	605.06	1.1046	26.686	26.535	0.60086	0.27469	281.46	1.1804	168.56	0.0068434	27.254	100.95	178.82	224.34	0.79708	80.916	468.42
11_magic_e4_w4arab_magic_w4	Netherlands	47	outside	noncorner	28	Hi-0	36.536	0.11293	0.14806	922.87	0.67039	32.672	29.335	0.6386	0.261	445.65	1.3111	229.04	0.018115	34.314	117.71	208.21	304.61	0.68352	100.25	697.86
11_magic_e4_w5arab_magic_w5	Netherlands	47	outside	noncorner	32	Hi-0	50.112	0.12532	0.13575	1660.8	2.1893	40.219	44.644	0.6022	0.26107	795.9	1.0833	349.72	0.0015982	46.286	153.67	292.02	482.1	0.60573	136.66	1321.7
11_magic_e5_w1arab_magic_w1	Germany	59	outside	noncorner	17	Zu-0	10.223	0.080294	0.13133	64.659	0.45369	8.7434	10.026	0.78241	0.21162	43.395	1.6355	37.752	0.05815	10.024	32.844	63.138	52.344	1.2062	27.882	55.463
11_magic_e5_w2arab_magic_w2	Germany	59	outside	noncorner	22	Zu-0	18.102	0.090645	0.13971	215.94	0.52066	14.807	16.452	0.72489	0.23035	132.57	1.5413	108.04	0.045363	17.543	88.056	129.49	131.02	0.98834	50.372	182.88
11_magic_e5_w3arab_magic_w3	Germany	59	outside	noncorner	25	Zu-0	24.566	0.11188	0.12568	430.01	0.48077	22.772	21.041	0.67745	0.23756	233.91	1.1233	143.25	0.0033744	23.453	87.733	148.6	186.44	0.79704	69.182	345.28
11_magic_e5_w4arab_magic_w4	Germany	59	outside	noncorner	28	Zu-0	33.779	0.10506	0.12119	761.95	1.2687	27.986	27.846	0.73645	0.22625	420.96	1.1536	193.08	0.005088	30.469	88.557	201.93	291.55	0.69259	90.78	571.61
11_magic_e5_w5arab_magic_w5	Germany	59	outside	noncorner	32	Zu-0	47.305	0.1082	0.11182	1370.1	2.2384	42.984	41.932	0.71328	0.22001	832.83	1.0335	243.5	0.00027103	45.215	71.191	150.03	353.49	0.42444	130.34	1167.6
11_magic_e6_w1arab_magic_w1	Germany	71	outside	noncorner	17	Po-0	12.242	0.064881	0.14838	86.11	0.71901	11.308	7.8108	0.84713	0.21326	56.863	2.287	51.177	0.1533	11.885	46.059	72.826	64.351	1.1317	31.202	67.124
11_magic_e6_w2arab_magic_w2	Germany	71	outside	noncorner	22	Po-0	19.337	0.086951	0.12569	251.65	1.0178	16.303	18.098	0.7585	0.21265	151.63	1.4456	98.64	0.033196	18.148	64.169	100.17	123.24	0.81281	52.883	199.9
11_magic_e6_w3arab_magic_w3	Germany	71	outside	noncorner	25	Po-0	27.534	0.10419	0.13846	506.31	0.68433	24.104	25.702	0.67961	0.24264	270.25	1.329	136.51	0.01995	26.292	68.952	136.45	192.03	0.71057	74.701	397.65
11_magic_e6_w4arab_magic_w4	Germany	71	outside	noncorner	28	Po-0	35.651	0.10884	0.1292	861.3	1.5596	32.72	30.213	0.67709	0.23804	456.94	1.1871	190.54	0.0073159	33.777	79.451	145.51	257.86	0.56432	98.139	674.85
11_magic_e6_w5arab_magic_w5	Germany	71	outside	noncorner	32	Po-0	44.131	0.1105	0.11646	1408.8	0.11548	39.076	40.729	0.69998	0.22697	780.43	1.0539	245.4	0.00068986	40.846	77.162	184.67	379.64	0.48645	122.86	1114.9
11_magic_e7_w1arab_magic_w1	Spain	83	outside	noncorner	17	Sf-2	12.432	0.1049	0.18253	90.055	0.86169	11.73	11.73	0.58788	0.28743	47.872	1.7401	56.412	0.072953	12.049	66.476	95.442	67.594	1.412	34.334	81.432
11_magic_e7_w2arab_magic_w2	Spain	83	outside	noncorner	22	Sf-2	21.66	0.085409	0.1853	294.03	-0.14496	18.502	18.352	0.68155	0.2707	157.66	2.1695	107.41	0.13615	20.92	73.176	143.47	150.4	0.95394	57.517	231.33
11_magic_e7_w3arab_magic_w3	Spain	83	outside	noncorner	25	Sf-2	33.36	0.12336	0.20112	656.4	0.26829	25.997	27.721	0.57869	0.32448	291.22	1.6304	177.51	0.057436	32.305	108.2	191.84	236.36	0.81163	86.129	503.23
11_magic_e7_w4arab_magic_w4	Spain	83	outside	noncorner	28	Sf-2	38.355	0.15248	0.18581	939.27	0.41156	33.879	36.379	0.53187	0.33828	404.38	1.2186	224.03	0.0097051	37.081	124.11	231.17	305.75	0.75609	105.51	760.29
11_magic_e7_w5arab_magic_w5	Spain	83	outside	noncorner	32	Sf-2	52.682	0.10137	0.23471	1771	-0.41982	50.121	40.639	0.55243	0.33609	766.8	2.3153	299.76	0.1574	50.985	117.19	285.94	468.25	0.61065	142.73	1388
11_magic_e8_w1arab_magic_w1	Russia	95	outside	noncorner	17	Wil-2	9.4618	0.081348	0.13173	56.319	0.53866	7.6653	8.3622	0.75583	0.21308	34.99	1.6194	39.65	0.055911	8.8451	44.93	66.714	48.315	1.3808	25.802	46.294
11_magic_e8_w2arab_magic_w2	Russia	95	outside	noncorner	22	Wil-2	15.82	0.080743	0.14919	168	0.84804	14.473	13.13	0.75579	0.22993	95.216	1.8477	62.793	0.088606	15.105	41.41	84.452	89.673	0.94178	43.016	125.98
11_magic_e8_w3arab_magic_w3	Russia	95	outside	noncorner	25	Wil-2	22.168	0.081517	0.15419	273.69	0.79889	20.957	15.519	0.73004	0.2357	155.72	1.8915	103.6	0.095057	21.523	68.932	115.48	134.1	0.86117	55.562	213.3
11_magic_e8_w4arab_magic_w4	Russia	95	outside	noncorner	28	Wil-2	26.686	0.108	0.13025	487.3	1.2465	23.743	24.993	0.68708	0.23826	259.5	1.206	139.19	0.0087226	25.115	74.663	129.84	183.56	0.70736	73.363	377.68
11_magic_e8_w5arab_magic_w5	Russia	95	outside	noncorner	32	Wil-2	36.808	0.090492	0.12391	895.88	1.7585	30.253	33.715	0.75579	0.21441	506.82	1.3694	179.52	0.0243	34.57	63.586	134.71	261.29	0.51555	98.49	670.59
11_magic_e9_w1arab_magic_w1	Norway	107	outside	noncorner	17	Oy-0	12.32	0.07721	0.1421	89.788	0.60696	9.2865	10.215	0.77696	0.21931	58.063	1.8404	51.66	0.08754	11.983	45.963	67.172	62.452	1.0756	32.689	74.732
11_magic_e9_w2arab_magic_w2	Norway	107	outside	noncorner	22	Oy-0	20.774	0.069778	0.13464	286.11	1.022	19.358	19.208	0.80335	0.20442	191.15	1.9296	73.135	0.10069	20.481	27.981	85.11	127.55	0.66727	57.488	237.94
11_magic_e9_w3arab_magic_w3	Norway	107	outside	noncorner	25	Oy-0	28.574	0.083516	0.13375	563.38	1.6218	26.585	22.332	0.74191	0.21726	314.65	1.6015	153.48	0.053454	28.068	74.86	117.09	191.94	0.61002	76.928	424.12
11_magic_e9_w4arab_magic_w4	Norway	107	outside	noncorner	28	Oy-0	34.823	0.090994	0.10801	799.39	1.4418	30.876	26.147	0.77248	0.19901	507.55	1.187	158.22	0.0073127	33.671	49.32	127.91	254.8	0.50201	97.06	657.04
11_magic_e9_w5arab_magic_w5	Norway	107	outside	noncorner	32	Oy-0	44.207	0.090482	0.10341	1523.5	0.96556	40.548	39.196	0.77955	0.19389	929.36	1.1429	267.4	0.0044474	42.931	76.938	159.78	385.35	0.41464	126.44	1192.2
12_magic_e1_w1arab_magic_w1	Scotland	12	outside	noncorner	17	EDi-0	13.752	0.081598	0.17299	117.06	0.30594	9.874	12.197	0.73046	0.25459	62.681	2.12	63.555	0.12887	13.351	64.442	96.641	77.83	1.2417	35.149	85.81
12_magic_e1_w2arab_magic_w2	Scotland	12	outside	noncorner	22	EDi-0	26.133	0.081031	0.17561	394	0.23521	23.114	17.861	0.69056	0.25664	209.68	2.1671	136.11	0.1358	25.672	88.354	145.56	174.7	0.8332	66.635	303.64
12_magic_e1_w3arab_magic_w3	Scotland	12	outside	noncorner	25	EDi-0	36.5	0.13443	0.16061	821.82	1.2091	30.832	28.275	0.59201	0.29504	394.35	1.1947	215.91	0.0078691	35.461	118.21	181.94	267.86	0.67925	99.27	666.12
12_magic_e1_w4arab_magic_w4	Scotland	12	outside	noncorner	28	EDi-0	46.269	0.13056	0.1498	1398.8	0.53067	37.06	38.31	0.59037	0.28035	660.04	1.1474	240.28	0.0047101	44.799	87.471	208.87	371.3	0.56254	125.02	1118
12_magic_e1_w5arab_magic_w5	Scotland	12	outside	noncorner	32	EDi-0	56.571	0.11388	0.15254	2442.5	0.45709	50.702	50.101	0.61211	0.26642	1144.7	1.3394	409.68	0.021049	53.893	146.63	296.79	582.85	0.5092	160.42	1870
12_magic_e10_w1arab_magic_w1	Lithuania	120	outside	corner	17	Kn-0	10.793	0.055012	0.18626	66.174	0.45396	8.3579	8.4739	0.77558	0.24127	39.118	3.3858	43.1	0.29591	10.614	47.488	68.521	51.772	1.3235	27.43	50.436
12_magic_e10_w2arab_magic_w2	Lithuania	120	outside	corner	22	Kn-0	19.852	0.066385	0.16795	224.38	0.43806	13.055	18.607	0.77181	0.23433	141.82	2.5299	82.481	0.18785	19.274	47.972	80.946	107.14	0.7555	51.582	183.74
12_magic_e10_w3arab_magic_w3	Lithuania	120	outside	corner	25	Kn-0	26.987	0.096248	0.14871	437.08	1.6327	22.464	21.401	0.69918	0.24496	247.72	1.5451	136.32	0.045873	26.178	75.012	122.78	174.4	0.70401	70.833	354.3
12_magic_e10_w4arab_magic_w4	Lithuania	120	outside	corner	28	Kn-0	35.916	0.11224	0.12956	796.08	1.1105	31.015	27.955	0.67284	0.24179	437	1.1543	175.33	0.0051312	34.897	70.344	124.93	233.65	0.53467	97.51	649.49
12_magic_e10_w5arab_magic_w5	Lithuania	120	outside	corner	32	Kn-0	45.173	0.10434	0.12408	1606.7	1.8659	43.251	39.647	0.65475	0.22842	788.52	1.1892	283.03	0.0074697	43.627	101.59	173.09	369.43	0.46852	129.57	1204.3
12_magic_e11_w1arab_magic_w1	Italy	132	outside	noncorner	17	Ct-1	10.441	0.1053	0.17182	64.907	0.36819	9.9833	8.8225	0.64146	0.27711	37.031	1.6318	49.715	0.057623	10.137	66.743	93.172	58.739	1.5862	28.449	57.73
12_magic_e11_w2arab_magic_w2	Italy	132	outside	noncorner	22	Ct-1	18.278	0.10985	0.17425	194.14	0.24724	17.525	15.278	0.63036	0.28409	104.53	1.5863	83.004	0.051394	17.963	65.91	111.27	107.85	1.0317	48.995	165.83
12_magic_e11_w3arab_magic_w3	Italy	132	outside	noncorner	25	Ct-1	25.779	0.12887	0.20378	373.05	-0.62562	21.157	24.883	0.54694	0.33265	174.75	1.5813	149.68	0.050713	25.143	128.2	176	175.38	1.0036	67.871	319.52
12_magic_e11_w4arab_magic_w4	Italy	132	outside	noncorner	28	Ct-1	33.574	0.15221	0.20824	628.12	0.25418	30.03	32.671	0.49939	0.36045	278.06	1.3681	165.14	0.024158	32.59	98.078	156.82	208.82	0.75099	90.78	556.79
12_magic_e11_w5arab_magic_w5	Italy	132	outside	noncorner	32	Ct-1	51.214	0.1568	0.21977	1596.2	0.12722	49.72	40.407	0.44675	0.37657	556.57	1.4016	318.65	0.02796	49.802	182.44	266.1	384.84	0.69145	134.04	1245.8
12_magic_e12_w1arab_magic_w1	Germany	144	outside	corner	17	Wu-0	8.5128	0.091679	0.12294	43.017	0.56221	7.3134	6.7329	0.76929	0.21462	28.353	1.3409	36.228	0.021211	8.282	46.289	69.356	44.344	1.564	22.856	36.856
12_magic_e12_w2arab_magic_w2	Germany	144	outside	corner	22	Wu-0	13.881	0.085773	0.11305	135.12	0.72724	11.683	12.283	0.82253	0.19883	82.879	1.3181	53.744	0.018827	13.203	34.852	74.33	78.488	0.94703	37.57	100.76
12_magic_e12_w3arab_magic_w3	Germany	144	outside	corner	25	Wu-0	19.217	0.10447	0.12045	262.84	0.49215	17.165	15.701	0.72977	0.22492	141.29	1.1529	99.521	0.0050443	17.884	70.099	130.89	135.99	0.96248	52.31	193.61
12_magic_e12_w4arab_magic_w4	Germany	144	outside	corner	28	Wu-0	25.395	0.10541	0.12977	424.87	0.94196	24.052	21.549	0.70464	0.23518	234.34	1.2312	132.01	0.010736	24.489	74.371	142.85	182.96	0.78075	68.877	332.56
12_magic_e12_w5arab_magic_w5	Germany	144	outside	corner	32	Wu-0	34.276	0.10719	0.12027	818.58	0.58159	30.042	32.746	0.69111	0.22746	442.38	1.122	189.38	0.0033075	32.948	81.076	160.52	266.47	0.60237	94.383	640.1
12_magic_e13_w1arab_magic_w1	Japan	156	outside	noncorner	17	Tsu-0	10.574	0.086616	0.12925	71.379	0.2344	9.1642	9.3962	0.77513	0.21587	46.802	1.4922	43.699	0.039005	10.169	40.801	83.221	62.409	1.3335	28.995	60.38
12_magic_e13_w2arab_magic_w2	Japan	156	outside	noncorner	22	Tsu-0	22.184	0.10657	0.14768	318.49	0.54495	19.838	16.682	0.69006	0.25425	165.89	1.3858	115.13	0.026149	20.98	79.908	128.63	146.08	0.88056	58.815	240.4
12_magic_e13_w3arab_magic_w3	Japan	156	outside	noncorner	25	Tsu-0	28.85	0.1368	0.15604	546.09	0.9964	23.774	24.969	0.62158	0.29284	250.49	1.1407	182.4	0.0043195	26.794	132.82	204.48	226.32	0.9035	76.823	402.99
12_magic_e13_w4arab_magic_w4	Japan	156	outside	noncorner	28	Tsu-0	34.157	0.12167	0.14874	870.87	-0.16034	30.722	31.835	0.5978	0.2704	406.93	1.2225	268.48	0.010022	32.382	177.13	269.68	331.27	0.81408	97.252	680.71
12_magic_e13_w5arab_magic_w5	Japan	156	outside	noncorner	32	Tsu-0	54.583	0.11271	0.13346	2241.8	2.3963	48.132	48.282	0.63285	0.24617	1082.8	1.1841	433.81	0.0071079	53.116	173.79	257.11	527.64	0.48727	154.49	1711.1
12_magic_e14_w1arab_magic_w1	USA	168	outside	corner	17	Col-0	10.407	0.077272	0.16764	66.409	0.66462	9.9762	8.0042	0.72628	0.24491	38.311	2.1694	49.459	0.13614	10.157	63.851	90.288	58.813	1.5352	27.354	52.75
12_magic_e14_w2arab_magic_w2	USA	168	outside	corner	22	Col-0	17.647	0.1066	0.15202	204.22	0.85987	17.283	15.329	0.67724	0.25862	109.52	1.4262	84.834	0.030854	17.175	65.714	107.5	108.51	0.99076	48.435	161.71
12_magic_e14_w3arab_magic_w3	USA	168	outside	corner	25	Col-0	24.369	0.11635	0.16345	412.86	0.52164	20.587	23.508	0.60797	0.2798	191.31	1.4049	132.49	0.028343	23.61	91.749	158.72	174.25	0.91086	66.739	314.66
12_magic_e14_w4arab_magic_w4	USA	168	outside	corner	28	Col-0	31.692	0.10904	0.14817	666.47	1.6083	25.162	28.915	0.65736	0.2572	331.27	1.3589	196.75	0.023144	30.237	116.85	183.18	246.34	0.7436	84.638	503.94
12_magic_e14_w5arab_magic_w5	USA	168	outside	corner	32	Col-0	41.033	0.099072	0.13302	1252.2	1.8853	33.993	37.152	0.66907	0.2321	658.39	1.3427	247.24	0.021398	39.866	92.844	147.24	311.35	0.4729	116.95	984.03
12_magic_e15_w1arab_magic_w1	Russia	180	outside	noncorner	17	Rsch-4	11.553	0.058623	0.19134	73.592	0.57302	9.6786	8.1807	0.79488	0.24997	40.797	3.264	46.293	0.28192	11.269	52.53	73.731	54.845	1.3443	28.113	51.325
12_magic_e15_w2arab_magic_w2	Russia	180	outside	noncorner	22	Rsch-4	21.244	0.10445	0.12661	312.37	0.89318	18.712	17.215	0.72113	0.23106	165.97	1.2121	100.89	0.0091944	19.82	61.336	113.79	137.42	0.82802	57.653	230.15
12_magic_e15_w3arab_magic_w3	Russia	180	outside	noncorner	25	Rsch-4	30.714	0.10571	0.14962	601.45	1.0229	24.414	27.598	0.6644	0.25533	299.53	1.4154	169.82	0.029578	29.059	96.276	178.36	231.13	0.77166	81.403	450.83
12_magic_e15_w4arab_magic_w4	Russia	180	outside	noncorner	28	Rsch-4	38.558	0.11247	0.14078	1040.5	2.1397	30.566	35.984	0.64714	0.25325	504.93	1.2517	232.04	0.012494	35.914	106.63	201.88	319.28	0.63231	106.29	780.26
12_magic_e15_w5arab_magic_w5	Russia	180	outside	noncorner	32	Rsch-4	54.8	0.1164	0.13099	2102.7	2.0992	49.39	43.535	0.64481	0.24739	1020	1.1253	367.8	0.0034764	50.748	132.62	224.26	478.29	0.46889	150.02	1581.9
12_magic_e16_w1arab_magic_w1	Germany	192	outside	corner	17	No-0	7.1296	0.071794	0.11467	31.394	0.97264	5.8763	7.0285	0.86226	0.18646	22.689	1.5972	24.112	0.052867	6.9602	25.625	36.571	28.805	1.2696	19.104	26.313
12_magic_e16_w2arab_magic_w2	Germany	192	outside	corner	22	No-0	12.649	0.0585	0.13402	98.394	0.96976	12.275	8.9819	0.88062	0.19252	66.781	2.291	44.637	0.15388	12.281	29.836	44.462	54.49	0.81596	32.428	75.834
12_magic_e16_w3arab_magic_w3	Germany	192	outside	corner	25	No-0	17.268	0.066999	0.15218	175.23	0.94592	16.585	15.922	0.77191	0.21918	123.87	2.2714	73.035	0.15104	16.882	43.063	79.946	99.512	0.80338	47.73	160.47
12_magic_e16_w4arab_magic_w4	Germany	192	outside	corner	28	No-0	24.347	0.085267	0.12863	380.84	0.18939	19.451	22.508	0.7612	0.2139	230.81	1.5086	101.88	0.041098	23.638	44.972	118.83	165.61	0.71753	64.662	303.22
12_magic_e16_w5arab_magic_w5	Germany	192	outside	corner	32	No-0	37.086	0.074364	0.13851	764.35	1.9592	33.027	29.124	0.78687	0.21287	494.5	1.8625	172.65	0.090793	36.41	60.28	127.1	250.7	0.50699	95.881	628.43
12_magic_e17_w1arab_magic_w1	Ireland	204	outside	noncorner	17	Bur-0	14.777	0.081908	0.18236	119.96	0.61531	12.514	9.8487	0.70475	0.26427	68.066	2.2264	63.732	0.14448	14.347	59.674	85.917	76.472	1.1235	37.417	96.581
12_magic_e17_w2arab_magic_w2	Ireland	204	outside	noncorner	22	Bur-0	25.599	0.10617	0.14815	370.42	0.5317	19.32	22.315	0.66929	0.25432	213.44	1.3955	126.1	0.027258	24.862	74.504	117.19	158.15	0.74096	68.117	318.91
12_magic_e17_w3arab_magic_w3	Ireland	204	outside	noncorner	25	Bur-0	32.649	0.12532	0.13086	690.69	0.78785	24.922	28.103	0.65257	0.25618	351.61	1.0441	179.41	0.00046641	31.177	91.543	184.62	254.78	0.72462	88.272	538.81
12_magic_e17_w4arab_magic_w4	Ireland	204	outside	noncorner	28	Bur-0	39.014	0.10538	0.14054	1099.9	1.5704	35.736	34.068	0.64926	0.24592	541.54	1.3337	245.77	0.020446	37.888	111.54	206	334	0.61676	108.91	834.09
12_magic_e17_w5arab_magic_w5	Ireland	204	outside	noncorner	32	Bur-0	60.806	0.10336	0.14237	2563.8	0.64341	49.164	53.062	0.60807	0.24574	1213.4	1.3774	972.34	0.025201	57.619	779.17	320.89	624	0.51426	166.75	1995.5
12_magic_e18_w1arab_magic_w1	Germany	216	outside	corner	17	Ler-0	11.225	0.075026	0.12342	80.421	0.80127	8.69	9.7328	0.84131	0.19845	55.943	1.645	48.627	0.059471	10.992	42.267	60.476	58.165	1.0397	30.499	66.495
12_magic_e18_w2arab_magic_w2	Germany	216	outside	corner	22	Ler-0	15.701	0.073471	0.13218	162.56	0.11905	14.827	11.233	0.82348	0.20565	108.4	1.7991	58.258	0.081495	14.9	31.308	68.648	86.266	0.79578	43.125	131.64
12_magic_e18_w3arab_magic_w3	Germany	216	outside	corner	25	Ler-0	23.158	0.083695	0.1663	339.7	0.7563	22.138	16.438	0.75796	0.24999	181.1	1.987	96.34	0.10918	22.031	51.249	96.256	132.03	0.72904	60.488	238.94
12_magic_e18_w4arab_magic_w4	Germany	216	outside	corner	28	Ler-0	30.002	0.095791	0.17279	594.9	1.3657	25.168	25.864	0.69052	0.26858	288.44	1.8038	157.84	0.082193	29.23	86.376	131.38	194.67	0.6749	79.876	417.72
12_magic_e18_w5arab_magic_w5	Germany	216	outside	corner	32	Ler-0	38.824	0.10953	0.13492	1017.4	0.48192	29.679	36.274	0.70766	0.24445	543.31	1.2319	198.81	0.010795	36.333	72.748	126.35	262.01	0.48225	105.37	767.76
12_magic_e19_w1arab_magic_w1	Libya	228	outside	corner	17	Mt-0	16.201	0.088729	0.24247	150.52	0.82373	15.072	10.782	0.6121	0.3312	65.541	2.7327	66.078	0.21547	15.849	66.619	100.49	81.156	1.2383	40.256	107.07
12_magic_e19_w2arab_magic_w2	Libya	228	outside	corner	22	Mt-0	26.227	0.1317	0.18133	430	0.69294	20.912	25.125	0.58226	0.31303	187.53	1.3769	144.66	0.02514	25.121	111.59	183.2	185.35	0.9884	69.609	322.07
12_magic_e19_w3arab_magic_w3	Libya	228	outside	corner	25	Mt-0	33.492	0.1602	0.18092	682.34	0.22218	27.567	32.206	0.5246	0.34111	276.41	1.1294	184.13	0.0036904	32.162	122.65	227.96	251.02	0.90815	88.519	526.89
12_magic_e19_w4arab_magic_w4	Libya	228	outside	corner	28	Mt-0	39.353	0.13502	0.17333	1021.2	0.92596	37.463	34.966	0.53919	0.30835	424.71	1.2838	287.81	0.015442	37.866	195.04	277.46	343.27	0.80827	107.1	787.67
12_magic_e19_w5arab_magic_w5	Libya	228	outside	corner	32	Mt-0	51.337	0.12968	0.14147	1929.4	1.1466	45.11	46.758	0.57764	0.27115	829.46	1.091	375.35	0.0018938	46.637	169.86	245	450.8	0.54348	141.93	1435.9
12_magic_e2_w1arab_magic_w1	CanaryI	24	outside	corner	17	Can-0	12.506	0.085567	0.1208	115.93	0.043677	10.339	11.5	0.81661	0.20636	72.586	1.4117	52.694	0.029142	12.082	38.254	90.575	81.083	1.1171	35.05	88.887
12_magic_e2_w2arab_magic_w2	CanaryI	24	outside	corner	22	Can-0	24.328	0.077159	0.17206	340.44	0.33616	21.162	16.36	0.7543	0.24922	183.88	2.23	97.804	0.14501	23.785	52.02	97.91	134.18	0.7297	61.08	243.78
12_magic_e2_w3arab_magic_w3	CanaryI	24	outside	corner	25	Can-0	34.516	0.094558	0.15704	727.08	-0.15195	30.531	25.417	0.69133	0.2516	384.26	1.6608	176.64	0.061672	33.436	81.202	184	265.9	0.69199	89.817	555.83
12_magic_e2_w4arab_magic_w4	CanaryI	24	outside	corner	28	Can-0	37.144	0.09618	0.15332	823.32	0.28954	30.537	32.063	0.6861	0.2495	485.59	1.5941	200.87	0.052451	36.121	83.092	149.33	269.28	0.55454	100.14	707.75
12_magic_e2_w5arab_magic_w5	CanaryI	24	outside	corner	32	Can-0	55.982	0.10616	0.14166	2255.5	-0.089339	47.092	51.455	0.64599	0.24782	1081.3	1.3345	360.18	0.020526	53.63	119.98	195.64	459.93	0.42537	153.58	1673.8
12_magic_e3_w1arab_magic_w1	Russia	36	outside	noncorner	17	WS-0	12.487	0.07501	0.17806	92.932	0.71758	11.57	9.6029	0.69293	0.25307	50.867	2.3738	52.478	0.16581	12.123	54.14	83.117	65.022	1.2783	32.389	73.409
12_magic_e3_w2arab_magic_w2	Russia	36	outside	noncorner	22	WS-0	21.528	0.089475	0.14108	296.15	0.63604	16.013	19.306	0.7128	0.23055	173.27	1.5767	97.626	0.050091	21.085	55.007	126.18	147.86	0.85338	58.163	243.08
12_magic_e3_w3arab_magic_w3	Russia	36	outside	noncorner	25	WS-0	27.124	0.1211	0.13877	492.46	-0.20477	22.163	23.52	0.67047	0.25987	256.36	1.1459	150.75	0.0046235	25.469	88.646	176.28	212.58	0.82923	74.663	382.36
12_magic_e3_w4arab_magic_w4	Russia	36	outside	noncorner	28	WS-0	35.844	0.11652	0.13171	917.58	0.62562	32.255	31.004	0.65695	0.24823	448.96	1.1304	208.39	0.0037453	33.456	96.727	225.38	318.1	0.70853	98.611	683.4
12_magic_e3_w5arab_magic_w5	Russia	36	outside	noncorner	32	WS-0	46.479	0.1043	0.12701	1385.6	-0.19188	40.219	43.839	0.6861	0.23131	799.54	1.2178	288.09	0.0096451	44.515	103.8	246.29	443.75	0.55501	128.5	1165.3
12_magic_e4_w1arab_magic_w1	Netherlands	48	outside	corner	17	Hi-0	12.899	0.089943	0.20298	94.336	0.71226	9.1401	11.338	0.64662	0.29292	47.641	2.2568	54.198	0.14892	12.586	61.658	88.745	65.022	1.3648	32.876	73.676
12_magic_e4_w2arab_magic_w2	Netherlands	48	outside	corner	22	Hi-0	22.936	0.10789	0.1667	297.11	1.3175	22	19.007	0.63777	0.27459	162.63	1.5451	106.65	0.04587	22.541	69.938	117.58	138.28	0.85031	61.186	254.99
12_magic_e4_w3arab_magic_w3	Netherlands	48	outside	corner	25	Hi-0	31.187	0.11629	0.16994	560.85	0.27455	29.701	25.329	0.60462	0.28623	272.45	1.4614	175.48	0.035135	30.286	113.02	193.77	229.77	0.84333	81.456	450.62
12_magic_e4_w4arab_magic_w4	Netherlands	48	outside	corner	28	Hi-0	38.789	0.11212	0.15259	1072	1.577	36.009	33.089	0.62153	0.26472	485.86	1.3609	277.18	0.023371	36.18	158.13	263.58	357.86	0.73656	106.81	781.71
12_magic_e4_w5arab_magic_w5	Netherlands	48	outside	corner	32	Hi-0	52.352	0.1116	0.15084	1712.5	1.9393	45.448	43.035	0.59285	0.26245	846.96	1.3516	321.25	0.022358	51.649	121.85	259.66	468.96	0.5537	142.95	1428.6
12_magic_e5_w1arab_magic_w1	Germany	60	outside	noncorner	17	Zu-0	11.066	0.081456	0.117	81.321	0.99042	10.259	8.86	0.85083	0.19845	52.092	1.4364	40.18	0.032077	10.491	30.992	52.362	52.227	1.0026	29.783	61.225
12_magic_e5_w2arab_magic_w2	Germany	60	outside	noncorner	22	Zu-0	19.039	0.094288	0.10726	258.97	0.50375	16.004	17.051	0.7842	0.20155	151.2	1.1376	86.1	0.0041411	18.083	49.028	104.39	125.64	0.83092	52.088	192.81
12_magic_e5_w3arab_magic_w3	Germany	60	outside	noncorner	25	Zu-0	27.332	0.079509	0.14724	477.99	1.4745	21.307	24.104	0.74463	0.22674	268.22	1.8518	122.62	0.089216	26.907	56.055	144.04	196.56	0.73281	72.239	360.21
12_magic_e5_w4arab_magic_w4	Germany	60	outside	noncorner	28	Zu-0	35.627	0.091316	0.12879	901.71	0.44806	28.821	31.884	0.72984	0.22011	487.3	1.4104	221.19	0.028993	33.212	100.4	192.19	306.03	0.62802	97.573	667.68
12_magic_e5_w5arab_magic_w5	Germany	60	outside	noncorner	32	Zu-0	50.214	0.099082	0.10967	1818.1	1.9538	46.44	45.238	0.72748	0.20875	1009.3	1.1068	239.44	0.0025717	46.677	56.804	158.58	400.08	0.39638	140.65	1387.4
12_magic_e6_w1arab_magic_w1	Germany	72	outside	corner	17	Po-0	13.097	0.072916	0.14506	102.51	0.6744	12.824	10.026	0.78993	0.21798	65.003	1.9894	51.08	0.10954	12.741	40.139	64.632	64.818	0.99714	34.013	82.291
12_magic_e6_w2arab_magic_w2	Germany	72	outside	corner	22	Po-0	21.913	0.084124	0.14573	296.86	0.70459	16.602	20.192	0.73083	0.22985	172.5	1.7323	105.67	0.071834	21.289	64.726	102.72	133.12	0.77168	57.763	236.03
12_magic_e6_w3arab_magic_w3	Germany	72	outside	corner	25	Po-0	30.279	0.10917	0.1304	574.36	1.5409	23.97	27.566	0.70566	0.23957	324.02	1.1944	162.29	0.0078466	28.521	81.287	135.25	209.34	0.64608	81.683	459.17
12_magic_e6_w4arab_magic_w4	Germany	72	outside	corner	28	Po-0	36.272	0.098166	0.12054	928.88	0.62266	30.91	33.137	0.71023	0.2187	528.38	1.2279	218.01	0.010462	34.196	89.954	169.6	299.35	0.56655	101.38	743.94
12_magic_e6_w5arab_magic_w5	Germany	72	outside	corner	32	Po-0	50.112	0.10363	0.1078	1817.8	1.7139	43.284	43.585	0.70725	0.21142	1013.5	1.0402	318.42	0.00038906	48	100.04	200.44	450.73	0.44471	140.72	1433.1
12_magic_e7_w1arab_magic_w1	Spain	84	outside	noncorner	17	Sf-2	12.874	0.10165	0.16529	105.04	0.47141	10.917	12.311	0.66824	0.26694	57.462	1.626	61.539	0.05683	12.393	65.904	91.403	72.472	1.2612	34.928	85.991
12_magic_e7_w2arab_magic_w2	Spain	84	outside	noncorner	22	Sf-2	20.303	0.097641	0.16484	269.55	0.23827	18.949	18.502	0.69239	0.26248	153.03	1.6882	95.149	0.065545	19.328	59.16	123.67	137.57	0.89895	56.046	221.02
12_magic_e7_w3arab_magic_w3	Spain	84	outside	noncorner	25	Sf-2	30.991	0.1466	0.19866	672.37	-0.081268	29.313	24.14	0.57107	0.34526	265.62	1.3551	170.66	0.022734	29.469	109.65	184.28	221.24	0.83292	83.183	465.12
12_magic_e7_w4arab_magic_w4	Spain	84	outside	noncorner	28	Sf-2	40.59	0.1228	0.22718	1070.3	0.5244	37.212	30.963	0.54105	0.34998	411.65	1.85	256.17	0.088952	38.69	159.42	245.17	317.69	0.77174	105.65	760.83
12_magic_e7_w5arab_magic_w5	Spain	84	outside	noncorner	32	Sf-2	54.749	0.1464	0.17339	2111.2	0.47482	45.003	49.067	0.57192	0.31979	834.76	1.1844	345.63	0.0071247	49.387	143.1	279.99	483.45	0.57915	147.66	1459.6
12_magic_e8_w1arab_magic_w1	Russia	96	outside	corner	17	Wil-2	10.225	0.063882	0.13475	59.563	0.62485	9.9882	7.7815	0.84383	0.19863	42.854	2.1094	35.135	0.1273	9.9543	28.807	55.524	48.779	1.1383	26.749	50.785
12_magic_e8_w2arab_magic_w2	Russia	96	outside	corner	22	Wil-2	16.475	0.077905	0.14546	158.58	0.70653	13.13	15.667	0.7622	0.22337	108.46	1.8672	69.241	0.091478	15.995	44.202	86.72	96.984	0.89417	44.942	142.3
12_magic_e8_w3arab_magic_w3	Russia	96	outside	corner	25	Wil-2	22.764	0.090115	0.15387	332.92	1.1395	17.243	20.957	0.69074	0.24398	181.58	1.7074	126.43	0.068277	22.122	88.037	128.58	152.8	0.84151	60.68	262.88
12_magic_e8_w4arab_magic_w4	Russia	96	outside	corner	28	Wil-2	30.545	0.10527	0.15547	539.58	1.2101	29.158	24.437	0.62911	0.26074	285.2	1.477	149.2	0.037077	30.008	78.056	151.69	208	0.72931	81.421	453.33
12_magic_e8_w5arab_magic_w5	Russia	96	outside	corner	32	Wil-2	40.91	0.093645	0.14125	1122	3.2397	39.284	32.511	0.68909	0.23489	582.08	1.5083	199.55	0.041067	39.407	68.412	108.8	251.66	0.43235	110.26	844.71
12_magic_e9_w1arab_magic_w1	Norway	108	outside	noncorner	17	Oy-0	12.71	0.07262	0.14827	95.083	0.42582	9.6347	12.421	0.78684	0.2209	59.936	2.0418	54.441	0.1173	12.462	49.45	80.935	69.649	1.162	33.135	76.173
12_magic_e9_w2arab_magic_w2	Norway	108	outside	noncorner	22	Oy-0	21.401	0.10213	0.1043	306.95	0.60257	18.457	17.107	0.76505	0.20643	195.77	1.0212	95.274	0.00011028	20.202	46.367	97.355	138.05	0.70519	59.648	255.89
12_magic_e9_w3arab_magic_w3	Norway	108	outside	noncorner	25	Oy-0	27.617	0.095641	0.1134	564.28	1.0679	23.129	24.99	0.74615	0.20904	321.07	1.1857	131.05	0.0072165	26.32	53.491	117.63	194.34	0.60528	76.945	430.3
12_magic_e9_w4arab_magic_w4	Norway	108	outside	noncorner	28	Oy-0	33.396	0.084128	0.12165	805.93	1.61	30.598	28.372	0.79587	0.20578	479.56	1.446	148.63	0.033248	31.091	46.065	124.09	243.95	0.50869	92.812	602.56
12_magic_e9_w5arab_magic_w5	Norway	108	outside	noncorner	32	Oy-0	46.411	0.094403	0.099186	1620.1	1.7778	41.899	41.749	0.77059	0.19359	941.81	1.0507	223.5	0.00061057	42.323	53.04	146.57	371.54	0.39449	129.64	1222.2
2_magic_e1_w1arab_magic_w1	Scotland	2	outside	noncorner	17	EDi-0	17.188	0.1022	0.18321	188.18	0.25594	14.753	13.01	0.6438	0.2854	90.169	1.7927	80.354	0.080571	16.664	71.608	132.24	109.19	1.211	44.866	140.06
2_magic_e1_w2arab_magic_w2	Scotland	2	outside	noncorner	22	EDi-0	29.589	0.08032	0.20726	504.33	0.36988	25.065	23.114	0.65326	0.28758	244.32	2.5805	138.33	0.19485	28.727	78.318	124.71	174.55	0.71444	74.64	374.01
2_magic_e1_w3arab_magic_w3	Scotland	2	outside	noncorner	25	EDi-0	38.747	0.12035	0.18403	1072.5	0.43718	33.839	32.787	0.58498	0.30438	465.46	1.5291	237.18	0.043766	37.212	120.85	253.51	343.51	0.73799	107.12	795.68
2_magic_e1_w4arab_magic_w4	Scotland	2	outside	noncorner	28	EDi-0	46.649	0.11581	0.13643	1603.8	0.4191	43.862	37.199	0.62634	0.25225	789.53	1.1781	314.21	0.0066827	44.843	125.05	264.77	457.22	0.5791	131.15	1260.6
2_magic_e1_w5arab_magic_w5	Scotland	2	outside	noncorner	32	EDi-0	69.501	0.12899	0.1503	3317.7	0.62343	57.924	63.942	0.56737	0.27928	1445.1	1.1652	552	0.0058226	66.297	210.86	345.44	706.52	0.48893	190.54	2546.9
2_magic_e10_w1arab_magic_w1	Lithuania	110	outside	noncorner	17	Kn-0	13.464	0.06466	0.21584	99.377	0.79773	8.7061	11.724	0.70698	0.2805	53.872	3.338	55.522	0.29048	13.297	57.222	82.41	66.631	1.2368	33.861	76.2
2_magic_e10_w2arab_magic_w2	Lithuania	110	outside	noncorner	22	Kn-0	21.814	0.10133	0.13735	329.1	0.1915	20.708	16.506	0.71287	0.23868	178.68	1.3554	99.71	0.022771	20.637	55.642	127.03	150.66	0.84319	59.735	250.64
2_magic_e10_w3arab_magic_w3	Lithuania	110	outside	noncorner	25	Kn-0	30.005	0.10787	0.15081	590.25	0.67718	26.452	22.73	0.67155	0.25868	273.52	1.3981	136.2	0.027563	28.386	67.822	147.29	200.72	0.73383	78.247	407.29
2_magic_e10_w4arab_magic_w4	Lithuania	110	outside	noncorner	28	Kn-0	35.283	0.09418	0.13393	925.61	1.4085	32.267	29.485	0.69212	0.22811	496.97	1.4221	221.51	0.030365	33.13	98.736	181.09	300	0.60365	99.497	718.04
2_magic_e10_w5arab_magic_w5	Lithuania	110	outside	noncorner	32	Kn-0	52.608	0.097961	0.13738	1884.2	2.1746	48.957	40.247	0.67383	0.23534	939.21	1.4024	345.17	0.028054	49.476	126.85	221.91	456.54	0.48608	141.78	1393.8
2_magic_e11_w1arab_magic_w1	Italy	122	outside	noncorner	17	Ct-1	11.737	0.11373	0.19483	87.767	0.48853	10.215	9.519	0.6195	0.30856	42.475	1.7131	57.806	0.069082	11.215	78.669	109.69	68.258	1.607	31.702	68.564
2_magic_e11_w2arab_magic_w2	Italy	122	outside	noncorner	22	Ct-1	19.087	0.10851	0.19642	205.5	-0.51215	14.529	16.027	0.5749	0.30493	97.126	1.8102	95.613	0.083116	18.531	94.124	131.68	113.09	1.1644	49.33	168.94
2_magic_e11_w3arab_magic_w3	Italy	122	outside	noncorner	25	Ct-1	25.062	0.14572	0.19646	403.73	0.76782	21.423	19.294	0.53187	0.34217	174.77	1.3482	127.58	0.021993	24.572	93.124	164.94	169.79	0.97148	68.513	328.6
2_magic_e11_w4arab_magic_w4	Italy	122	outside	noncorner	28	Ct-1	34.845	0.15425	0.17815	768.56	0.082888	29.474	28.918	0.53926	0.3324	330.28	1.1549	218.85	0.0051685	33.408	145.01	250.27	287.51	0.87049	95.26	612.48
2_magic_e11_w5arab_magic_w5	Italy	122	outside	noncorner	32	Ct-1	49.281	0.107	0.25169	1223.9	1.18	42.059	42.209	0.51078	0.35869	548.07	2.3522	305.11	0.16272	48.044	169.86	275.74	388.75	0.70931	128.21	1073
2_magic_e12_w1arab_magic_w1	Germany	134	outside	noncorner	17	Wu-0	9.6682	0.10216	0.13425	56.81	0.31962	9.4029	8.5903	0.70681	0.23641	36.061	1.3141	44.098	0.018421	9.4279	53.926	75.673	52.238	1.4486	26.778	51.019
2_magic_e12_w2arab_magic_w2	Germany	134	outside	noncorner	22	Wu-0	16.992	0.075257	0.15661	172.79	0.58194	12.582	16.477	0.74874	0.23186	109.65	2.081	71.892	0.1231	16.686	47.138	94.618	101.86	0.92895	45.77	146.44
2_magic_e12_w3arab_magic_w3	Germany	134	outside	noncorner	25	Wu-0	22.861	0.1003	0.14847	330.19	0.91898	19.161	18.629	0.69413	0.24877	180.17	1.4802	114.16	0.037489	22.403	72.335	132.69	154.62	0.85817	60.97	259.56
2_magic_e12_w4arab_magic_w4	Germany	134	outside	noncorner	28	Wu-0	30.108	0.11379	0.14031	552.78	1.4265	25.581	21.966	0.66041	0.2541	304.89	1.2331	179.19	0.010893	28.041	105.31	186.68	238.57	0.78249	81.74	461.66
2_magic_e12_w5arab_magic_w5	Germany	134	outside	noncorner	32	Wu-0	39.8	0.11362	0.12562	961.45	1.2555	31.394	31.845	0.66888	0.23923	562.21	1.1056	264.42	0.0025146	38.927	124.36	215.46	348.04	0.61905	108.36	840.53
2_magic_e13_w1arab_magic_w1	Japan	146	outside	noncorner	17	Tsu-0	12.183	0.10947	0.15022	88.742	0.29523	10.44	11.02	0.66059	0.25969	52.669	1.3723	55.117	0.02463	11.896	57.678	90.755	69.138	1.3127	33.572	79.73
2_magic_e13_w2arab_magic_w2	Japan	146	outside	noncorner	22	Tsu-0	24.404	0.13069	0.19715	357.25	1.0586	20.288	20.439	0.56526	0.32784	166.48	1.5086	115.79	0.041099	23.393	80.531	135.13	149.98	0.90092	65.727	294.52
2_magic_e13_w3arab_magic_w3	Japan	146	outside	noncorner	25	Tsu-0	31.998	0.13638	0.22285	698.39	0.23168	29.485	25.235	0.51702	0.35922	266.58	1.6341	190.27	0.057944	30.974	135.8	201.73	231.9	0.8699	86.372	515.6
2_magic_e13_w4arab_magic_w4	Japan	146	outside	noncorner	28	Tsu-0	41.388	0.12607	0.2003	1145.4	0.69137	37.395	32.252	0.56004	0.32638	466.63	1.5888	292.84	0.051728	38.382	183.78	261.33	349.21	0.74836	110.99	833.21
2_magic_e13_w5arab_magic_w5	Japan	146	outside	noncorner	32	Tsu-0	55.966	0.1161	0.14482	2153	0.93012	44.973	50.688	0.59347	0.26091	1034.2	1.2474	425.87	0.012115	53.934	175.36	258.71	517.26	0.50014	155.96	1742.7
2_magic_e14_w1arab_magic_w1	USA	158	outside	noncorner	17	Col-0	10.849	0.074461	0.18326	67.555	0.32731	7.6562	9.1642	0.71359	0.25772	39.159	2.4612	47.688	0.17822	10.533	58.074	82.509	56.841	1.4516	27.924	54.876
2_magic_e14_w2arab_magic_w2	USA	158	outside	noncorner	22	Col-0	19.013	0.094087	0.18896	210.84	1.1372	16.982	14.578	0.65159	0.28305	117.76	2.0084	88.769	0.11235	18.339	66.915	98.873	107.9	0.9163	51.379	180.73
2_magic_e14_w3arab_magic_w3	USA	158	outside	noncorner	25	Col-0	26.624	0.11319	0.19064	447.29	0.46954	24.173	19.126	0.59112	0.30383	203.13	1.6842	136.95	0.064977	25.987	92.33	158.74	179.57	0.88402	70.036	343.63
2_magic_e14_w4arab_magic_w4	USA	158	outside	noncorner	28	Col-0	34.957	0.13628	0.15094	776.11	0.93678	31.835	31.835	0.59276	0.28722	384.82	1.1076	204.7	0.002607	33.535	108.89	207.76	282.76	0.73477	96.821	649.21
2_magic_e14_w5arab_magic_w5	USA	158	outside	noncorner	32	Col-0	49.176	0.11117	0.13261	1573.5	2.1918	44.221	43.018	0.62654	0.24378	825.33	1.1928	345.84	0.0077318	46.114	144.92	212.61	418.89	0.50755	135.98	1317.3
2_magic_e15_w1arab_magic_w1	Russia	170	outside	noncorner	17	Rsch-4	16.147	0.080123	0.21709	142.36	0.46437	14.403	11.292	0.66252	0.29721	67.947	2.7094	66.817	0.21237	15.677	65.707	93.565	79.733	1.1735	39.624	102.56
2_magic_e15_w2arab_magic_w2	Russia	170	outside	noncorner	22	Rsch-4	28.112	0.11371	0.15219	506.47	0.8053	23.203	27.245	0.62216	0.2659	249.26	1.3384	140.82	0.020941	27.333	79.561	140.47	187.12	0.75071	75.612	400.64
2_magic_e15_w3arab_magic_w3	Russia	170	outside	noncorner	25	Rsch-4	38.875	0.13201	0.17156	927.8	0.93276	33.171	35.957	0.58658	0.30358	413.89	1.2996	216.55	0.016971	35.933	113.3	195.34	284.34	0.68699	102.94	705.6
2_magic_e15_w4arab_magic_w4	Russia	170	outside	noncorner	28	Rsch-4	50.519	0.13327	0.14611	1608.3	0.81804	45.571	43.348	0.57097	0.27938	724.72	1.0964	290.23	0.0021134	48.608	116.23	211.82	391.8	0.54062	135.79	1269.3
2_magic_e15_w5arab_magic_w5	Russia	170	outside	noncorner	32	Rsch-4	66.144	0.11212	0.13721	3179.9	1.1606	56.446	56.746	0.60194	0.24933	1462.7	1.2238	470.33	0.010131	61.97	151.23	286.88	647.78	0.44287	183.56	2430
2_magic_e16_w1arab_magic_w1	Germany	182	outside	noncorner	17	No-0	6.7969	0.077511	0.10905	30.249	0.27012	5.6459	6.222	0.87716	0.18656	21.613	1.4069	23.842	0.028575	6.649	26.301	40.887	29.727	1.3754	18.438	24.64
2_magic_e16_w2arab_magic_w2	Germany	182	outside	noncorner	22	No-0	11.886	0.066359	0.12849	86.86	0.75679	10.329	8.6825	0.88885	0.19484	62.366	1.9362	45.36	0.10167	11.626	32.991	59.815	61.077	0.97933	31.705	70.165
2_magic_e16_w3arab_magic_w3	Germany	182	outside	noncorner	25	No-0	17.816	0.068055	0.17422	188.06	0.62318	13.534	15.259	0.75903	0.24228	109.19	2.56	77.059	0.19202	17.454	54.385	100.12	104.55	0.95759	45.677	143.85
2_magic_e16_w4arab_magic_w4	Germany	182	outside	noncorner	28	No-0	24.12	0.071067	0.16841	338.19	0.83672	18.617	22.369	0.73588	0.23947	197.65	2.3697	119.83	0.16522	23.813	72.653	117.53	152.41	0.77114	62.165	268.59
2_magic_e16_w5arab_magic_w5	Germany	182	outside	noncorner	32	No-0	34.024	0.093093	0.12724	745.74	1.1097	30.174	26.421	0.74924	0.22033	434.86	1.3668	152.19	0.02402	32.912	53.259	85.707	193.06	0.44395	92.131	580.41
2_magic_e17_w1arab_magic_w1	Ireland	194	outside	noncorner	17	Bur-0	15.56	0.085631	0.16892	144.83	0.57279	13.556	12.05	0.69597	0.25455	79.813	1.9726	65.162	0.10705	15.122	53.201	88.659	84.119	1.054	40.356	114.68
2_magic_e17_w2arab_magic_w2	Ireland	194	outside	noncorner	22	Bur-0	27.074	0.11776	0.16278	434.64	0.32374	21.267	22.914	0.60899	0.28054	224.28	1.3823	131.82	0.025755	26.42	77.482	221.73	223	0.99431	72.661	368.28
2_magic_e17_w3arab_magic_w3	Ireland	194	outside	noncorner	25	Bur-0	35.588	0.1158	0.16136	778	0.65406	28.766	27.44	0.62031	0.27716	397.88	1.3934	205.48	0.027022	33.845	106.12	218.45	294.82	0.74097	96.723	641.42
2_magic_e17_w4arab_magic_w4	Ireland	194	outside	noncorner	28	Bur-0	47.33	0.13266	0.1458	1535.8	1.5429	40.464	38.378	0.58001	0.27847	691.74	1.0991	301.57	0.0022283	45.535	131.47	243.25	410.2	0.593	129.81	1192.6
2_magic_e17_w5arab_magic_w5	Ireland	194	outside	noncorner	32	Bur-0	63.235	0.11304	0.12745	3049.5	2.8858	53.212	57.708	0.63312	0.2405	1459.7	1.1275	515.62	0.0035916	58.425	182.13	345.81	710.49	0.48672	177.65	2305.6
2_magic_e18_w1arab_magic_w1	Germany	206	outside	noncorner	17	Ler-0	12.29	0.088287	0.1322	96.816	0.40506	11.587	10.891	0.77251	0.22048	60.131	1.4974	57.114	0.039664	11.842	54.249	78.776	68.825	1.1446	33.286	77.839
2_magic_e18_w2arab_magic_w2	Germany	206	outside	noncorner	22	Ler-0	22.09	0.06838	0.16103	287.21	0.29229	15.426	21.267	0.77847	0.22941	170.02	2.355	82.212	0.16311	21.446	39.753	93.087	125.8	0.73994	55.813	218.4
2_magic_e18_w3arab_magic_w3	Germany	206	outside	noncorner	25	Ler-0	27.382	0.1052	0.1333	510.42	1.7544	26.115	25.85	0.70643	0.2385	290.21	1.2672	129.16	0.013888	26.023	57.483	90.124	161.73	0.55726	76.727	410.81
2_magic_e18_w4arab_magic_w4	Germany	206	outside	noncorner	28	Ler-0	36.751	0.086984	0.16318	848.85	0.68715	35.18	29.34	0.71295	0.25016	465.67	1.876	187.69	0.09277	35.069	75.65	107.36	223.59	0.48015	97.728	653.17
2_magic_e18_w5arab_magic_w5	Germany	206	outside	noncorner	32	Ler-0	49.034	0.11671	0.12609	1735	1.9725	41.97	44.818	0.68382	0.2428	858.03	1.0804	228.17	0.0014922	45.588	60.675	112.2	310.28	0.36161	133.58	1254.8
2_magic_e19_w1arab_magic_w1	Libya	218	outside	noncorner	17	Mt-0	14.071	0.073353	0.23132	111.13	0.84579	9.7387	12.173	0.66864	0.30467	53.188	3.1535	59.564	0.26882	13.661	66.704	94.653	70.954	1.334	34.945	79.547
2_magic_e19_w2arab_magic_w2	Libya	218	outside	noncorner	22	Mt-0	22.064	0.10704	0.19453	321.9	0.68023	20.611	16.098	0.59368	0.30157	143.8	1.8173	133.6	0.08416	21.02	124.12	174.87	158.57	1.1027	58.765	242.21
2_magic_e19_w3arab_magic_w3	Libya	218	outside	noncorner	25	Mt-0	28.781	0.1472	0.17323	550.33	0.4955	23.591	25.446	0.56872	0.32043	220.37	1.1768	153.05	0.0065981	25.453	106.3	163.22	189.66	0.86061	76.438	387.49
2_magic_e19_w4arab_magic_w4	Libya	218	outside	noncorner	28	Mt-0	34.79	0.12262	0.18739	855.84	0.82723	28.306	32.191	0.58262	0.31001	345.25	1.5283	188.25	0.043657	33.727	102.64	195.41	259.75	0.75234	94.238	592.59
2_magic_e19_w5arab_magic_w5	Libya	218	outside	noncorner	32	Mt-0	46.768	0.12557	0.13056	1501.7	2.1056	41.513	36.567	0.60775	0.25613	700.99	1.0398	302.46	0.00038059	43.601	130.5	222.29	394.75	0.56313	127.97	1153.4
2_magic_e2_w1arab_magic_w1	CanaryI	14	outside	noncorner	17	Can-0	12.713	0.063694	0.16144	99.225	-0.16954	10.919	9.5255	0.80942	0.22514	60.292	2.5347	49.165	0.18851	12.392	40.091	75.811	67.608	1.1213	32.398	74.488
2_magic_e2_w2arab_magic_w2	CanaryI	14	outside	noncorner	22	Can-0	21.177	0.080516	0.17594	283.51	-0.28013	19.812	14.859	0.72111	0.25646	153.77	2.1852	97.664	0.13845	20.465	62.032	90.046	117.67	0.76525	55.339	213.24
2_magic_e2_w3arab_magic_w3	CanaryI	14	outside	noncorner	25	Can-0	31.66	0.077	0.21628	498.42	-2.128	27.673	18.95	0.66722	0.29328	245.72	2.8089	132.2	0.22554	31.088	71.123	144.53	188.45	0.76694	76.148	368.27
2_magic_e2_w4arab_magic_w4	CanaryI	14	outside	noncorner	28	Can-0	35.951	0.097898	0.16592	785.83	0.78712	33.174	27.761	0.64504	0.26382	452.87	1.6948	230.96	0.066475	35.059	117.79	179.13	284.82	0.62893	100.51	702.08
2_magic_e2_w5arab_magic_w5	CanaryI	14	outside	noncorner	32	Can-0	52.412	0.10165	0.13463	2019.1	1.4785	48.446	44.835	0.66799	0.23628	1022.8	1.3244	355.77	0.01948	49.22	123.75	305.12	558.63	0.54619	145.17	1531.1
2_magic_e3_w1arab_magic_w1	Russia	26	outside	noncorner	17	WS-0	10.463	0.10429	0.18886	65.179	0.38166	8.4459	8.4459	0.64402	0.29315	33.492	1.8109	45.328	0.083216	10.32	61.346	88.289	54.378	1.6236	27.676	52.004
2_magic_e3_w2arab_magic_w2	Russia	26	outside	noncorner	22	WS-0	15.13	0.079208	0.15133	142.53	0.61013	14.666	11.374	0.75076	0.23053	88.313	1.9105	71.932	0.097863	14.793	58.59	105.18	96.38	1.0913	40.559	117.63
2_magic_e3_w3arab_magic_w3	Russia	26	outside	noncorner	25	WS-0	21.818	0.11376	0.15046	295.8	0.74937	20.052	18.997	0.65509	0.26422	156.12	1.3226	116.05	0.019296	20.741	86.266	148.53	152.28	0.9754	58.65	238.31
2_magic_e3_w4arab_magic_w4	Russia	26	outside	noncorner	28	WS-0	28.787	0.10635	0.15612	531.14	0.212	25.164	25.303	0.66864	0.26247	271.15	1.468	148.16	0.035964	26.781	80.959	188.47	226.06	0.83372	77.112	405.53
2_magic_e3_w5arab_magic_w5	Russia	26	outside	noncorner	32	WS-0	37.568	0.086358	0.17414	934.57	0.060116	34.186	29.36	0.65553	0.2605	472.03	2.0165	238.71	0.11355	36.536	120.71	251.49	344.55	0.72992	100.49	720.08
2_magic_e4_w1arab_magic_w1	Netherlands	38	outside	noncorner	17	Hi-0	14.177	0.088631	0.20204	113.51	0.29843	12.38	9.3715	0.65582	0.29067	59.099	2.2796	66.675	0.15223	13.891	75.222	107.21	79.6	1.3469	36.494	90.114
2_magic_e4_w2arab_magic_w2	Netherlands	38	outside	noncorner	22	Hi-0	23.604	0.10776	0.17654	346.96	1.0115	18.857	22	0.59937	0.2843	171.16	1.6383	120.79	0.058532	22.369	85.249	139.91	154.75	0.9041	64.23	285.57
2_magic_e4_w3arab_magic_w3	Netherlands	38	outside	noncorner	25	Hi-0	31.73	0.15056	0.19519	639.66	0.38273	27.741	30.455	0.50644	0.34576	263.52	1.2964	166.34	0.016661	30.557	105	181.11	218.46	0.82901	86.109	520.34
2_magic_e4_w4arab_magic_w4	Netherlands	38	outside	noncorner	28	Hi-0	38.629	0.12942	0.15229	954.43	-0.72027	36.704	32.811	0.57412	0.28171	461.72	1.1767	238.67	0.0065924	37.668	123.37	222.23	320.32	0.69377	105.58	804.21
2_magic_e4_w5arab_magic_w5	Netherlands	38	outside	noncorner	32	Hi-0	55.531	0.13179	0.14516	2108.5	1.6831	47.325	46.789	0.58323	0.27694	904.45	1.1015	380.7	0.002331	49.959	160.25	256.26	481.43	0.53228	149.01	1550.8
2_magic_e5_w1arab_magic_w1	Germany	50	outside	noncorner	17	Zu-0	10.884	0.073499	0.15547	70.937	1.2558	9.5594	7.6942	0.79505	0.22897	43.177	2.1152	35.887	0.12816	10.614	29.828	42.626	42.901	0.99361	28.358	54.308
2_magic_e5_w2arab_magic_w2	Germany	50	outside	noncorner	22	Zu-0	19.166	0.091859	0.1647	232.54	1.5969	14.957	15.854	0.74105	0.25656	119.46	1.793	74.412	0.080614	18.295	46.353	69.682	91.236	0.76375	50.337	161.2
2_magic_e5_w3arab_magic_w3	Germany	50	outside	noncorner	25	Zu-0	25.517	0.1207	0.14751	437.73	0.59343	21.041	23.438	0.63393	0.26821	213.16	1.2221	126.61	0.0099912	23.644	75.206	148.94	178.18	0.83589	69.126	336.25
2_magic_e5_w4arab_magic_w4	Germany	50	outside	noncorner	28	Zu-0	33.709	0.12292	0.12727	881.12	0.78725	30.91	30.91	0.65198	0.25019	427.82	1.0353	225.77	0.00030152	31.222	119.14	218.91	306.03	0.71533	95.093	656.19
2_magic_e5_w5arab_magic_w5	Germany	50	outside	noncorner	32	Zu-0	45.591	0.10004	0.12121	1475.7	1.1578	40.88	40.88	0.7014	0.22124	803.49	1.2116	273.57	0.0091549	42.292	93.142	169.02	368.52	0.45864	126.1	1145.6
2_magic_e6_w1arab_magic_w1	Germany	62	outside	noncorner	17	Po-0	11.917	0.073921	0.14928	89.21	0.86199	11.658	9.3263	0.79317	0.2232	54.933	2.0195	51.08	0.114	11.589	47.498	76.481	64.818	1.1799	31.651	69.257
2_magic_e6_w2arab_magic_w2	Germany	62	outside	noncorner	22	Po-0	19.882	0.091138	0.13706	273.41	0.20915	17.948	17.799	0.74906	0.22819	159.99	1.5038	89.01	0.04049	19.508	49.519	108.28	131.62	0.82266	54.896	213.59
2_magic_e6_w3arab_magic_w3	Germany	62	outside	noncorner	25	Po-0	28.397	0.10636	0.1369	552.98	1.1481	22.772	25.036	0.69734	0.24326	284.5	1.2871	153.69	0.01576	27.305	83.026	157.19	211.47	0.7433	76.653	407.99
2_magic_e6_w4arab_magic_w4	Germany	62	outside	noncorner	28	Po-0	34.363	0.10237	0.11923	814.72	1.0525	26.733	31.327	0.73129	0.2216	446.12	1.1648	196.36	0.0057919	31.447	86.43	179.78	283.2	0.6348	93.302	610.05
2_magic_e6_w5arab_magic_w5	Germany	62	outside	noncorner	32	Po-0	41.402	0.093565	0.11527	1217.2	1.637	35.77	36.22	0.74509	0.20883	716.48	1.232	226.49	0.010801	38.374	71.596	206.45	384.6	0.53679	115.13	961.61
2_magic_e7_w1arab_magic_w1	Spain	74	outside	noncorner	17	Sf-2	11.233	0.074301	0.22103	77.452	0.28241	8.0138	10.453	0.69069	0.29534	39.037	2.9748	46.266	0.24685	10.625	54.835	90.582	59.464	1.5233	29.462	56.518
2_magic_e7_w2arab_magic_w2	Spain	74	outside	noncorner	22	Sf-2	23.335	0.12948	0.2082	353.93	0.19651	19.397	21.336	0.59632	0.33768	153.54	1.6079	115.95	0.05434	21.817	87.566	123.79	137.87	0.89789	62.09	257.49
2_magic_e7_w3arab_magic_w3	Spain	74	outside	noncorner	25	Sf-2	32.462	0.10429	0.22599	635.69	0.1958	31.568	24.008	0.56333	0.33028	276.77	2.1669	197.22	0.13578	31.559	140.53	215.91	244.45	0.88323	83.859	491.32
2_magic_e7_w4arab_magic_w4	Spain	74	outside	noncorner	28	Sf-2	42.17	0.11943	0.23273	1167.7	0.80858	40.961	28.881	0.53217	0.35216	447.03	1.9487	271.3	0.10352	40.856	164.66	245.11	331.02	0.74049	109.47	840.01
2_magic_e7_w5arab_magic_w5	Spain	74	outside	noncorner	32	Sf-2	57.375	0.14189	0.18366	2366.7	1.0362	50.422	51.475	0.5407	0.32555	932.6	1.2944	401.48	0.016468	53.053	172.83	304.41	532.82	0.57132	157.87	1724.8
2_magic_e8_w1arab_magic_w1	Russia	86	outside	noncorner	17	Wil-2	10.43	0.084457	0.1508	73.346	0.6544	8.9429	8.4783	0.76594	0.23526	42.288	1.7855	42.698	0.079528	10.035	43.112	69.268	54.122	1.2799	28.285	55.21
2_magic_e8_w2arab_magic_w2	Russia	86	outside	noncorner	22	Wil-2	18.21	0.080792	0.15589	208.15	0.9963	16.562	12.832	0.74979	0.23668	122.02	1.9295	87.158	0.10067	17.617	62.256	107.05	114.29	0.93667	48.237	162.74
2_magic_e8_w3arab_magic_w3	Russia	86	outside	noncorner	25	Wil-2	25.327	0.097654	0.16858	387.18	1.3081	18.835	21.62	0.65683	0.26623	201.77	1.7263	137.86	0.070969	24.576	94.188	156.56	177.74	0.88087	65.957	307.19
2_magic_e8_w4arab_magic_w4	Russia	86	outside	noncorner	28	Wil-2	30.618	0.090022	0.18067	566.56	0.81256	23.327	28.464	0.6485	0.27069	291.73	2.0069	177.97	0.11214	28.787	108.57	168.33	221.6	0.75961	80.871	449.86
2_magic_e8_w5arab_magic_w5	Russia	86	outside	noncorner	32	Wil-2	40.755	0.10836	0.12219	1268.2	1.8584	38.23	34.919	0.67582	0.23054	641.43	1.1276	254.04	0.0035991	38.422	100.62	156.35	316.68	0.49371	114.26	949.12
2_magic_e9_w1arab_magic_w1	Norway	98	outside	noncorner	17	Oy-0	9.137	0.090244	0.12076	57.274	0.53599	8.59	8.8222	0.75838	0.21101	37.81	1.3382	43.548	0.02092	8.8359	50.156	74.104	52.933	1.4	26.129	49.857
2_magic_e9_w2arab_magic_w2	Norway	98	outside	noncorner	22	Oy-0	17.216	0.097321	0.12227	181.94	1.0283	13.655	14.706	0.7638	0.2196	119.64	1.2564	74.584	0.012913	16.702	46.497	84.239	100.39	0.83912	47.297	156.63
2_magic_e9_w3arab_magic_w3	Norway	98	outside	noncorner	25	Oy-0	23.188	0.090902	0.12319	366.65	0.31283	20.072	18.61	0.79387	0.21409	212.24	1.3552	97.617	0.022739	22.066	44.897	110.87	153.4	0.72274	62.908	267.35
2_magic_e9_w4arab_magic_w4	Norway	98	outside	noncorner	28	Oy-0	29.662	0.078315	0.13017	572.38	0.47193	25.313	24.478	0.77612	0.20848	346.23	1.6621	119.36	0.061857	28.588	41.149	105.47	191.1	0.55194	79.471	446.1
2_magic_e9_w5arab_magic_w5	Norway	98	outside	noncorner	32	Oy-0	40.08	0.088281	0.12115	1248.2	1.1458	38.145	36.793	0.74013	0.20943	716.69	1.3723	185.07	0.024626	38.497	47.791	137.19	313.57	0.43752	114.82	968.33
3_magic_e1_w1arab_magic_w1	Scotland	3	outside	noncorner	17	EDi-0	11.25	0.069754	0.18304	76.774	0.45189	7.783	10.455	0.73669	0.25279	42.777	2.6241	49.296	0.20083	11.045	56.809	78.235	57.85	1.3524	29.036	58.066
3_magic_e1_w2arab_magic_w2	Scotland	3	outside	noncorner	22	EDi-0	20.24	0.076719	0.15438	234.29	1.0399	16.96	17.11	0.7585	0.2311	154.37	2.0124	96.449	0.11294	19.874	60.258	107.92	129.08	0.83612	53.838	203.53
3_magic_e1_w3arab_magic_w3	Scotland	3	outside	noncorner	25	EDi-0	28.781	0.13911	0.14458	535.85	0.51728	25.116	21.808	0.63535	0.28369	256.37	1.0393	181.48	0.00037204	26.286	128.47	181.94	215.97	0.84242	77.876	403.51
3_magic_e1_w4arab_magic_w4	Scotland	3	outside	noncorner	28	EDi-0	54.531	0.11444	0.18234	1076.2	0.20983	32.757	35.534	0.61186	0.29678	458.21	1.5933	224.93	0.052343	38.446	110.41	179.47	286.77	0.62584	106.13	748.88
3_magic_e1_w5arab_magic_w5	Scotland	3	outside	noncorner	32	EDi-0	55.763	0.14239	0.18313	2158.8	1.5398	43.481	50.552	0.53353	0.32552	833.41	1.2861	354.19	0.015662	51.649	150.53	236.69	444.14	0.53291	151.17	1562.1
3_magic_e10_w1arab_magic_w1	Lithuania	111	outside	corner	17	Kn-0	9.8805	0.068009	0.19334	54.905	0.34739	9.1704	7.081	0.71209	0.26135	30.561	2.8428	40.241	0.22997	9.5927	52.988	73.397	47.361	1.5497	24.866	42.917
3_magic_e10_w2arab_magic_w2	Lithuania	111	outside	corner	22	Kn-0	17.985	0.098351	0.16443	203.83	0.49006	15.606	15.606	0.67398	0.26278	110.7	1.6719	87.853	0.063238	17.477	69.724	98.539	104.44	0.94348	48.892	164.24
3_magic_e10_w3arab_magic_w3	Lithuania	111	outside	corner	25	Kn-0	25.817	0.10819	0.18245	427.3	0.74063	19.008	23.528	0.60898	0.29064	190.02	1.6864	128.34	0.065285	25.205	86.677	141.6	164.03	0.86325	67.248	312.02
3_magic_e10_w4arab_magic_w4	Lithuania	111	outside	corner	28	Kn-0	32.396	0.10402	0.15396	644.73	1.1761	28.094	26.843	0.68129	0.25798	332.82	1.4802	183.62	0.037483	30.435	101.3	180.44	245.06	0.73631	85.794	488.52
3_magic_e10_w5arab_magic_w5	Lithuania	111	outside	corner	32	Kn-0	43.186	0.093176	0.15519	1235.4	1.3125	42.049	37.244	0.66113	0.24837	671.26	1.6656	293.67	0.062343	41.916	128.47	202.66	368.83	0.54946	119.99	1015.3
3_magic_e11_w1arab_magic_w1	Italy	123	outside	noncorner	17	Ct-1	9.5777	0.097375	0.1921	62.103	0.3916	9.0546	8.8225	0.59344	0.28947	30.469	1.9728	47.869	0.10708	9.0888	75.207	104.47	56.417	1.8517	26.699	51.343
3_magic_e11_w2arab_magic_w2	Italy	123	outside	noncorner	22	Ct-1	18.237	0.10295	0.21523	177.23	0.15733	17.825	13.331	0.61011	0.31818	87.703	2.0905	86.913	0.12451	17.738	86.13	140.09	110.84	1.2638	46.105	143.75
3_magic_e11_w3arab_magic_w3	Italy	123	outside	noncorner	25	Ct-1	23.385	0.1609	0.17333	392.24	0.049558	20.359	21.955	0.52403	0.33423	153.84	1.0773	138.62	0.0013842	21.829	124.91	193.9	172.72	1.1227	64.468	293.58
3_magic_e11_w4arab_magic_w4	Italy	123	outside	noncorner	28	Ct-1	31.188	0.14315	0.23388	645.28	1.2407	30.169	25.164	0.49899	0.37703	239.25	1.6338	177.07	0.057907	30.158	131.06	202.45	220.08	0.91988	84.34	479.46
3_magic_e11_w5arab_magic_w5	Italy	123	outside	noncorner	32	Ct-1	46.629	0.15256	0.26621	1162.6	0.45966	43.711	31.544	0.43457	0.41877	340.93	1.7449	246.09	0.073651	44.812	177.64	348.27	344.58	1.0107	116.13	784.53
3_magic_e12_w1arab_magic_w1	Germany	135	outside	corner	17	Wu-0	8.4163	0.077669	0.13322	48.971	0.95675	6.9651	7.3134	0.80553	0.21089	29.471	1.7152	36.528	0.069385	8.2494	45.274	69.547	45.273	1.5362	22.525	36.587
3_magic_e12_w2arab_magic_w2	Germany	135	outside	corner	22	Wu-0	15.022	0.080435	0.13302	147	1.0566	10.934	13.78	0.80094	0.21346	95.6	1.6538	64.784	0.06069	14.559	43.901	82.806	88.973	0.93068	40.907	119.36
3_magic_e12_w3arab_magic_w3	Germany	135	outside	corner	25	Wu-0	19.939	0.10042	0.14275	273.33	0.17165	18.097	15.701	0.73775	0.24317	142.85	1.4215	91.473	0.030301	18.125	58.574	120.5	131.2	0.91845	53.511	193.63
3_magic_e12_w4arab_magic_w4	Germany	135	outside	corner	28	Wu-0	25.569	0.10101	0.15014	431.11	0.72554	24.608	20.993	0.69442	0.25115	225.5	1.4863	130.99	0.03826	24.626	76.089	125.49	168.22	0.74598	68.907	324.74
3_magic_e12_w5arab_magic_w5	Germany	135	outside	corner	32	Wu-0	35.652	0.10725	0.11794	892.85	1.3465	29.742	33.497	0.7035	0.22519	476.16	1.0997	210.13	0.0022533	33.363	92.733	166.77	281.8	0.59182	98.011	676.84
3_magic_e13_w1arab_magic_w1	Japan	147	outside	noncorner	17	Tsu-0	9.7409	0.10916	0.15145	62.607	0.34343	8.7002	9.3962	0.6731	0.26061	33.776	1.3874	45.963	0.026328	9.3157	62.546	85.775	53.825	1.5936	26.699	50.18
3_magic_e13_w2arab_magic_w2	Japan	147	outside	noncorner	22	Tsu-0	19.359	0.13725	0.18328	231.74	0.3514	16.982	18.936	0.56866	0.32054	108.77	1.3354	87.627	0.02062	18.846	70.593	124.39	116.32	1.0694	52.579	191.28
3_magic_e13_w3arab_magic_w3	Japan	147	outside	noncorner	25	Tsu-0	24.313	0.091246	0.24979	292.05	0.13175	22.579	13.813	0.58955	0.34103	122	2.7375	103.27	0.21612	23.693	87.416	137.74	129.63	1.0625	57.701	206.94
3_magic_e13_w4arab_magic_w4	Japan	147	outside	noncorner	28	Tsu-0	30.661	0.12217	0.1587	580.92	0.85395	27.942	26.274	0.62971	0.28087	296.47	1.299	166.65	0.016914	28.976	93.679	197.81	242.16	0.81683	81.989	470.8
3_magic_e13_w5arab_magic_w5	Japan	147	outside	noncorner	32	Tsu-0	43.754	0.096168	0.14621	1355.8	0.87697	41.965	38.656	0.66329	0.24238	706.98	1.5204	276.09	0.042628	41.902	107.82	216.65	391.37	0.55358	121.62	1065.9
3_magic_e14_w1arab_magic_w1	USA	159	outside	corner	17	Col-0	9.3331	0.080702	0.13714	55.468	0.65356	9.1642	8.2362	0.75848	0.21784	36.091	1.6994	39.926	0.067124	9.1377	44.168	68.941	49.881	1.3821	25.707	47.583
3_magic_e14_w2arab_magic_w2	USA	159	outside	corner	22	Col-0	15.769	0.072993	0.14898	140.27	0.76391	13.375	15.179	0.77631	0.22197	95.627	2.041	71.897	0.11719	15.356	54.055	83.334	89.269	0.93351	41.879	123.18
3_magic_e14_w3arab_magic_w3	USA	159	outside	corner	25	Col-0	21.648	0.10536	0.14501	287.52	0.20941	18.594	21.118	0.66353	0.25037	166.77	1.3763	112.75	0.025081	21.045	76.232	143.32	154.6	0.92701	59.053	251.34
3_magic_e14_w4arab_magic_w4	USA	159	outside	corner	28	Col-0	29.746	0.10007	0.15145	543.62	0.91932	27.386	27.386	0.6554	0.25152	309.96	1.5134	167.58	0.041719	29.075	90.604	176.81	234.1	0.75527	81.67	472.93
3_magic_e14_w5arab_magic_w5	USA	159	outside	corner	32	Col-0	43.965	0.11271	0.14463	1296.4	2.8881	34.143	40.009	0.61175	0.25734	609.88	1.2832	247.66	0.015382	41.159	100.57	154.68	307.14	0.5036	118.97	996.95
3_magic_e15_w1arab_magic_w1	Russia	171	outside	noncorner	17	Rsch-4	13.241	0.078526	0.15843	118.72	0.71619	11.983	10.485	0.71101	0.23696	63.499	2.0175	59.888	0.11371	12.836	56.481	98.964	79.272	1.2484	35.243	89.308
3_magic_e15_w2arab_magic_w2	Russia	171	outside	noncorner	22	Rsch-4	25.73	0.10982	0.14655	450.92	0.4588	22.754	20.658	0.6539	0.25637	220.38	1.3345	132.1	0.020529	24.689	79.184	148.88	181.14	0.82194	69.229	337.02
3_magic_e15_w3arab_magic_w3	Russia	171	outside	noncorner	25	Rsch-4	34.879	0.12677	0.14645	798.33	1.092	26.669	31.579	0.64643	0.27322	376.46	1.1552	206.19	0.0051857	32.492	112.93	178.55	259.26	0.68868	93.661	582.37
3_magic_e15_w4arab_magic_w4	Russia	171	outside	noncorner	28	Rsch-4	43.204	0.091902	0.18477	1157.5	1.4612	40.569	29.732	0.66145	0.27668	569.68	2.0106	255.19	0.11268	41.488	114.31	199.43	337.06	0.59167	114.19	861.25
3_magic_e15_w5arab_magic_w5	Russia	171	outside	noncorner	32	Rsch-4	59.277	0.12328	0.15303	2635	2.422	51.942	51.342	0.55705	0.27632	1131.1	1.2413	461.73	0.011591	56.569	188.49	291.82	574.52	0.50793	168.05	2030.5
3_magic_e16_w1arab_magic_w1	Germany	183	outside	corner	17	No-0	7.6707	0.077219	0.11178	40.199	0.38291	6.7981	7.3742	0.87196	0.189	28.57	1.4476	28.293	0.033444	7.3895	28.018	60.894	41.71	1.4599	21.218	32.765
3_magic_e16_w2arab_magic_w2	Germany	183	outside	corner	22	No-0	13.884	0.071348	0.13537	122.81	0.6006	10.03	13.024	0.84818	0.20671	78.748	1.8973	56.268	0.095912	13.252	40.206	71.714	75.149	0.9543	36.77	92.843
3_magic_e16_w3arab_magic_w3	Germany	183	outside	corner	25	No-0	18.891	0.081188	0.12975	249.24	0.41569	18.443	15.524	0.76582	0.21093	148.3	1.5981	87.628	0.052991	18.433	51.777	105.79	125.25	0.84457	51.728	193.65
3_magic_e16_w4arab_magic_w4	Germany	183	outside	corner	28	No-0	26.531	0.098539	0.12485	439.64	1.0663	25.147	21.535	0.75076	0.22339	266.83	1.267	118.78	0.013869	25.425	52.877	110.16	171.45	0.64254	71.062	355.41
3_magic_e16_w5arab_magic_w5	Germany	183	outside	corner	32	No-0	36.67	0.085009	0.116	959.67	1.6828	31.375	34.378	0.80372	0.201	568.1	1.3645	147.3	0.023765	34.387	38.194	107.48	247.1	0.43496	100.48	706.84
3_magic_e17_w1arab_magic_w1	Ireland	195	outside	noncorner	17	Bur-0	14.041	0.068414	0.2199	110.06	0.32983	12.977	8.69	0.70301	0.28831	56.345	3.2143	50.808	0.27607	13.632	45.815	75.791	65.349	1.1598	34.646	80.148
3_magic_e17_w2arab_magic_w2	Ireland	195	outside	noncorner	22	Bur-0	24.656	0.10343	0.17956	387.34	0.37393	21.866	19.02	0.61474	0.28299	194.92	1.7361	140.3	0.072384	23.605	100.98	200.2	197.54	1.0135	67.223	317.07
3_magic_e17_w3arab_magic_w3	Ireland	195	outside	noncorner	25	Bur-0	32.783	0.12364	0.16159	705.56	0.062777	27.44	27.043	0.59454	0.28524	346.52	1.3069	206.1	0.017702	31.148	122.59	206.31	267.38	0.77162	90.659	582.83
3_magic_e17_w4arab_magic_w4	Ireland	195	outside	noncorner	28	Bur-0	44.156	0.12081	0.14897	1329.8	1.5961	38.1	36.292	0.60305	0.26977	604.29	1.2331	255.92	0.010897	42.441	108.39	244.27	384.2	0.63579	120.08	1002.1
3_magic_e17_w5arab_magic_w5	Ireland	195	outside	noncorner	32	Bur-0	59.502	0.1191	0.12449	2605.8	1.5483	52.312	52.162	0.62462	0.24359	1252.7	1.0453	466.38	0.00049022	55.062	173.64	337.52	650.23	0.51907	165.86	2005.5
3_magic_e18_w1arab_magic_w1	Germany	207	outside	corner	17	Ler-0	11.878	0.099571	0.11642	99.536	0.40021	11.123	11.007	0.778	0.21599	62.481	1.1693	53.893	0.0060883	11.447	46.486	77.353	69.52	1.1127	33.444	80.309
3_magic_e18_w2arab_magic_w2	Germany	207	outside	corner	22	Ler-0	18.676	0.06929	0.14066	238.97	0.24421	13.928	18.272	0.81811	0.20995	144.47	2.0301	71.743	0.11556	18.226	35.627	93.491	116.22	0.80444	49.881	176.59
3_magic_e18_w3arab_magic_w3	Germany	207	outside	corner	25	Ler-0	26.052	0.061599	0.15674	429.94	1.2335	24.391	18.161	0.78201	0.21834	248.88	2.5444	103.78	0.18987	25.369	43.277	111.21	166.37	0.66845	67.259	318.26
3_magic_e18_w4arab_magic_w4	Germany	207	outside	corner	28	Ler-0	35.616	0.082375	0.1782	802.64	0.025557	31.287	29.201	0.71867	0.26058	407.4	2.1633	184.04	0.13524	33.746	83.142	146.85	244.59	0.60038	93.045	566.87
3_magic_e18_w5arab_magic_w5	Germany	207	outside	corner	32	Ler-0	46.13	0.11503	0.11838	1460.9	2.3097	38.222	40.321	0.72642	0.2334	774.16	1.0291	249.88	0.00020594	42.235	80.656	134.9	323.17	0.41744	124.56	1065.7
3_magic_e19_w1arab_magic_w1	Libya	219	outside	corner	17	Mt-0	12.564	0.081661	0.21217	83.967	0.71113	10.202	8.8112	0.64543	0.29383	43.577	2.5981	52.483	0.19727	12.198	63.21	92.629	63.534	1.458	31.506	67.517
3_magic_e19_w2arab_magic_w2	Libya	219	outside	corner	22	Mt-0	20.943	0.11408	0.21168	267.12	0.64365	19.257	15.346	0.5843	0.32576	120.1	1.8555	106.98	0.089753	19.599	95.288	145.29	132.09	1.0999	55.381	205.54
3_magic_e19_w3arab_magic_w3	Libya	219	outside	corner	25	Mt-0	26.689	0.15506	0.19069	476.71	0.41	22.796	22.266	0.54823	0.34575	176.71	1.2298	129.19	0.01062	24.694	94.453	172.15	174.41	0.98703	70.15	322.32
3_magic_e19_w4arab_magic_w4	Libya	219	outside	corner	28	Mt-0	30.348	0.15514	0.18582	652.49	1.0786	25.669	26.502	0.52855	0.34097	252.36	1.1978	193.79	0.0080962	28.113	148.82	212.25	231.44	0.9171	82.796	477.46
3_magic_e19_w5arab_magic_w5	Libya	219	outside	corner	32	Mt-0	42.971	0.11638	0.16163	1224.7	1.2179	38.965	33.57	0.58309	0.27801	529.33	1.3888	272.07	0.026494	41.274	139.84	211.76	334.8	0.6325	114.86	907.8
3_magic_e2_w1arab_magic_w1	CanaryI	15	outside	corner	17	Can-0	11.867	0.069852	0.17526	83.135	1.0076	11.616	8.8285	0.72703	0.24511	47.081	2.509	49.097	0.18493	11.615	51.198	73.965	59.012	1.2534	30.512	64.759
3_magic_e2_w2arab_magic_w2	CanaryI	15	outside	corner	22	Can-0	17.366	0.082637	0.13362	197.25	0.053476	16.36	15.309	0.79168	0.21626	133.72	1.617	83.75	0.055584	17.169	52.454	83.493	105.66	0.79019	48.544	168.9
3_magic_e2_w3arab_magic_w3	CanaryI	15	outside	corner	25	Can-0	25.539	0.091618	0.14232	430.58	0.78753	20.905	24.064	0.72014	0.23394	248.77	1.5535	118.96	0.046978	24.423	56.882	122.77	174.76	0.70251	70.409	345.44
3_magic_e2_w4arab_magic_w4	CanaryI	15	outside	corner	28	Can-0	37.437	0.096257	0.13756	829.73	0.17217	34.007	28.593	0.73222	0.23382	458.02	1.4291	151.26	0.031207	36.616	49.956	146.78	259.28	0.5661	97.075	625.52
3_magic_e2_w5arab_magic_w5	CanaryI	15	outside	corner	32	Can-0	52.05	0.10237	0.14723	1547.5	0.28856	43.18	39.419	0.63476	0.2496	855.66	1.4383	343.14	0.03231	50.558	137.6	238.41	451.66	0.52785	138.35	1348
3_magic_e3_w1arab_magic_w1	Russia	27	outside	noncorner	17	WS-0	12.559	0.063161	0.18687	82.998	0.2075	8.9087	12.264	0.7201	0.25003	48.35	2.9586	50.203	0.24479	12.326	52.128	88.066	65.254	1.3496	31.735	67.144
3_magic_e3_w2arab_magic_w2	Russia	27	outside	noncorner	22	WS-0	19.617	0.10397	0.1356	244.67	0.74988	17.211	16.313	0.68866	0.23957	146.34	1.3043	102.6	0.017437	19.122	71.926	121.23	133.2	0.91015	54.204	212.51
3_magic_e3_w3arab_magic_w3	Russia	27	outside	noncorner	25	WS-0	26.009	0.1354	0.15812	443.69	0.29979	22.766	21.108	0.60346	0.29352	211.6	1.1679	145.06	0.0059947	24.816	99.442	184.35	197.51	0.93338	71.519	350.65
3_magic_e3_w4arab_magic_w4	Russia	27	outside	noncorner	28	WS-0	37.641	0.10866	0.15327	723.32	0.48768	28.918	26.277	0.63346	0.26193	371.47	1.4105	213.29	0.028997	30.042	122.47	216.55	283.62	0.76352	89.272	586.41
3_magic_e3_w5arab_magic_w5	Russia	27	outside	noncorner	32	WS-0	47.223	0.10746	0.15395	1641.8	0.8221	41.828	39.549	0.60169	0.26141	752.09	1.4326	324.94	0.031628	45.506	140.39	333.2	500.6	0.6656	130.38	1250
3_magic_e4_w1arab_magic_w1	Netherlands	39	outside	corner	17	Hi-0	13.318	0.066352	0.38172	97.49	0.33943	12.958	8.4459	0.49703	0.44807	35.874	5.753	53.307	0.49538	12.975	79.212	121.23	65.948	1.8383	32.866	72.177
3_magic_e4_w2arab_magic_w2	Netherlands	39	outside	corner	22	Hi-0	21.384	0.14057	0.15424	272.06	0.73084	19.455	19.904	0.58586	0.29481	139.6	1.0972	99.67	0.0021482	20.739	71.159	120.88	129.9	0.93052	58.955	238.29
3_magic_e4_w3arab_magic_w3	Netherlands	39	outside	corner	25	Hi-0	28.967	0.1228	0.16886	483.91	0.57138	20.655	26.083	0.59894	0.29167	239.36	1.3751	191.26	0.024938	27.974	152.83	224.64	231.88	0.96877	77.122	399.63
3_magic_e4_w4arab_magic_w4	Netherlands	39	outside	corner	28	Hi-0	36.02	0.12	0.14464	837.78	0.47129	28.64	30.03	0.61832	0.26464	418.44	1.2053	246.4	0.0086687	33.737	145.1	237.82	315.46	0.75389	98.563	676.73
3_magic_e4_w5arab_magic_w5	Netherlands	39	outside	corner	32	Hi-0	51.609	0.11617	0.15575	1830.1	1.2872	44.107	48.8	0.57541	0.27192	802.94	1.3407	391.25	0.021188	49.006	190.64	305.62	495.37	0.61694	140.06	1395.4
3_magic_e5_w1arab_magic_w1	Germany	51	outside	noncorner	17	Zu-0	13.637	0.071939	0.13562	120.87	0.12697	13.057	10.142	0.83051	0.20756	73.851	1.8853	54.566	0.094141	13.346	40.317	89.145	81.139	1.0987	35.658	88.923
3_magic_e5_w2arab_magic_w2	Germany	51	outside	noncorner	22	Zu-0	23.962	0.096298	0.13723	390.44	0.53537	19.593	21.388	0.69486	0.23353	215.02	1.425	121.62	0.030721	23.289	68.788	127.72	165.72	0.77071	65.703	309.45
3_magic_e5_w3arab_magic_w3	Germany	51	outside	noncorner	25	Zu-0	33.795	0.10521	0.17122	645.69	1.2144	23.171	29.164	0.642	0.27642	343.75	1.6274	226.15	0.057023	32.586	148.78	208.63	267.8	0.77905	88.655	535.44
3_magic_e5_w4arab_magic_w4	Germany	51	outside	noncorner	28	Zu-0	39.047	0.10287	0.1247	1121.3	0.74513	35.504	36.757	0.68681	0.22757	616.77	1.2123	216.29	0.0092075	38.061	75.846	190.21	342.51	0.55533	110.83	898.02
3_magic_e5_w5arab_magic_w5	Germany	51	outside	noncorner	32	Zu-0	54.123	0.089718	0.11535	1839.2	0.30183	45.839	52.602	0.75891	0.20507	1195.6	1.2857	204.32	0.015622	52.586	34.916	175.75	458.39	0.3834	147.35	1575.4
3_magic_e6_w1arab_magic_w1	Germany	63	outside	corner	17	Po-0	9.9894	0.079317	0.14002	58.506	0.50072	8.86	7.6942	0.77514	0.21934	38.23	1.7654	43.751	0.076599	9.7516	50.069	70.713	51.994	1.36	26.29	49.32
3_magic_e6_w2arab_magic_w2	Germany	63	outside	corner	22	Po-0	16.033	0.068424	0.14978	152.64	0.7664	15.705	13.461	0.7932	0.2182	105.45	2.189	57.431	0.13901	15.676	31.277	74.849	88.843	0.84248	43.61	132.95
3_magic_e6_w3arab_magic_w3	Germany	63	outside	corner	25	Po-0	24.458	0.081947	0.14749	341.3	0.67244	19.576	22.106	0.72269	0.22944	207.88	1.7999	121.07	0.081616	23.839	70.509	152.72	178.18	0.85714	63.126	287.64
3_magic_e6_w4arab_magic_w4	Germany	63	outside	corner	28	Po-0	31.354	0.098437	0.13702	553.91	1.0434	22.834	27.29	0.69181	0.23545	351.56	1.3919	158.12	0.026848	30.441	71.12	134.88	217.76	0.61941	85.66	508.18
3_magic_e6_w5arab_magic_w5	Germany	63	outside	corner	32	Po-0	41.912	0.097737	0.11917	1064.3	2.0026	33.064	33.966	0.73638	0.21691	699.34	1.2193	235.31	0.0097644	41.3	79.178	215.33	388.05	0.55489	114.96	949.7
3_magic_e7_w1arab_magic_w1	Spain	75	outside	noncorner	17	Sf-2	12.586	0.1069	0.20616	99.421	0.4124	9.9882	10.917	0.6356	0.31306	44.608	1.9285	57.069	0.10052	11.918	73.011	102.43	67.594	1.5153	32.647	70.182
3_magic_e7_w2arab_magic_w2	Spain	75	outside	noncorner	22	Sf-2	19.289	0.070633	0.25334	208.48	0.34775	12.384	18.502	0.6339	0.32397	97.754	3.5867	83.875	0.31805	18.937	71.967	101.62	99.669	1.0196	48.558	154.21
3_magic_e7_w3arab_magic_w3	Spain	75	outside	noncorner	25	Sf-2	26.41	0.12337	0.1655	491.33	0.62218	25.201	22.549	0.59893	0.28887	227.99	1.3415	168.12	0.021274	25.404	123.97	195.58	211.16	0.92619	72.862	380.66
3_magic_e7_w4arab_magic_w4	Spain	75	outside	noncorner	28	Sf-2	32.253	0.1321	0.19663	679	0.15629	29.714	25.826	0.56212	0.32873	283.6	1.4886	194.38	0.038541	30.379	133.23	195.54	235.49	0.83037	85.572	504.52
3_magic_e7_w5arab_magic_w5	Spain	75	outside	noncorner	32	Sf-2	35.742	0.099208	0.19026	836.85	1.1997	33.113	27.393	0.62574	0.28947	391.15	1.9178	196.46	0.098942	33.566	98.676	174.54	261.29	0.66801	95.585	625.1
3_magic_e8_w1arab_magic_w1	Russia	87	outside	corner	17	Wil-2	11.247	0.062507	0.15773	78.613	0.38122	7.3169	11.033	0.81595	0.22024	46.523	2.5234	44.544	0.18694	10.967	42.65	80.219	61.09	1.3131	28.891	57.017
3_magic_e8_w2arab_magic_w2	Russia	87	outside	corner	22	Wil-2	16.089	0.088209	0.14026	166.41	0.80998	13.429	13.876	0.76784	0.22846	98.222	1.59	68.514	0.051898	15.519	47.791	88.82	93.403	0.95094	42.944	127.92
3_magic_e8_w3arab_magic_w3	Russia	87	outside	corner	25	Wil-2	19.631	0.10425	0.12517	268.98	0.062518	17.376	16.978	0.73376	0.22941	150.6	1.2007	98.971	0.0083171	18.805	65.043	130.77	140.33	0.93184	53.658	205.24
3_magic_e8_w4arab_magic_w4	Russia	87	outside	corner	28	Wil-2	24.396	0.089757	0.12708	381.36	0.50366	20.827	18.606	0.7527	0.21684	237.65	1.4159	151.93	0.029631	23.685	97.122	184.72	209.52	0.88163	65.958	315.73
3_magic_e8_w5arab_magic_w5	Russia	87	outside	corner	32	Wil-2	26.313	0.067508	0.12404	477.93	2.5929	24.835	19.567	0.82544	0.19155	326.72	1.8374	121.35	0.087103	25.687	45.075	86.049	167.67	0.5132	73.925	395.81
3_magic_e9_w1arab_magic_w1	Norway	99	outside	noncorner	17	Oy-0	13.393	0.067258	0.21051	96.116	0.46544	13.117	9.2865	0.67976	0.27777	51.083	3.1299	57.215	0.26597	13.034	64.083	91.823	68.488	1.3407	33.222	75.149
3_magic_e9_w2arab_magic_w2	Norway	99	outside	noncorner	22	Oy-0	19.325	0.094868	0.14089	217.09	0.7791	14.856	15.456	0.73464	0.23576	137.9	1.4852	95.347	0.038114	19.043	65.926	100.88	117.95	0.85532	52.226	187.71
3_magic_e9_w3arab_magic_w3	Norway	99	outside	noncorner	25	Oy-0	27.883	0.09076	0.13486	508.64	0.62225	25.522	20.869	0.7437	0.22562	290.04	1.4858	124.21	0.038197	26.252	53.189	117.87	184.9	0.6375	74.553	390
3_magic_e9_w4arab_magic_w4	Norway	99	outside	noncorner	28	Oy-0	35.359	0.08996	0.12417	849.1	1.3194	33.24	26.286	0.772	0.21413	478.57	1.3803	161.99	0.025525	33.363	54.828	154.64	272.04	0.56844	94.95	619.92
3_magic_e9_w5arab_magic_w5	Norway	99	outside	noncorner	32	Oy-0	46.005	0.09426	0.1107	1679.5	1.8966	43.701	40.247	0.73567	0.20496	943.91	1.1744	234.23	0.0064327	45.06	58.126	156.34	384.15	0.40698	132.44	1283.1
4_magic_e1_w1arab_magic_w1	Scotland	4	outside	noncorner	17	EDi-0	12.522	0.064786	0.20055	88.18	0.41277	11.5	7.8992	0.72777	0.26534	50.253	3.0956	56.836	0.26181	12.21	64.283	91.583	67.84	1.35	31.645	69.05
4_magic_e1_w2arab_magic_w2	Scotland	4	outside	noncorner	22	EDi-0	20.021	0.10743	0.12325	275.61	0.87317	17.71	18.011	0.72198	0.23068	162.1	1.1472	96.355	0.0047014	19.202	57.274	97.588	125.77	0.7759	56.021	224.52
4_magic_e1_w3arab_magic_w3	Scotland	4	outside	noncorner	25	EDi-0	29.283	0.10411	0.16468	565.14	0.003102	26.019	24.364	0.66253	0.2688	276.21	1.5818	165.6	0.050782	27.859	99.283	164.66	213.26	0.77212	77.6	416.9
4_magic_e1_w4arab_magic_w4	Scotland	4	outside	noncorner	28	EDi-0	38.273	0.12118	0.14274	1057.4	1.4425	36.505	32.619	0.6126	0.26392	488.73	1.1779	239.94	0.0066742	36.762	117.8	187.69	302.87	0.61971	105.79	797.8
4_magic_e1_w5arab_magic_w5	Scotland	4	outside	noncorner	32	EDi-0	54.721	0.12585	0.15565	2077.5	1.3465	47.693	47.543	0.604	0.2815	912.88	1.2368	395.8	0.011211	52.054	171.61	260.3	487.47	0.53398	147.86	1511.4
4_magic_e10_w1arab_magic_w1	Lithuania	112	inside	noncorner	17	Kn-0	10.579	0.040095	0.21433	51.049	0.47361	7.081	8.9383	0.85179	0.25443	33.377	5.3455	40.569	0.46897	10.271	49.312	68.528	47.825	1.4329	24.65	39.185
4_magic_e10_w2arab_magic_w2	Lithuania	112	inside	noncorner	22	Kn-0	17.317	0.096256	0.17012	184.82	0.86112	15.156	16.807	0.67981	0.26638	104.03	1.7674	80.578	0.076892	16.899	62.411	90.888	97.238	0.9347	47.077	153.03
4_magic_e10_w3arab_magic_w3	Lithuania	112	inside	noncorner	25	Kn-0	23.616	0.10157	0.15037	333.27	0.83397	22.996	19.939	0.66455	0.25194	188.46	1.4805	123.09	0.037528	22.95	80.395	124.86	153.4	0.81394	63.291	283.59
4_magic_e10_w4arab_magic_w4	Lithuania	112	inside	noncorner	28	Kn-0	31.889	0.10493	0.13041	692.29	0.97215	28.511	27.121	0.712	0.23534	359.23	1.2428	181.36	0.011716	29.464	91.563	146.24	229.2	0.63805	85.643	504.53
4_magic_e10_w5arab_magic_w5	Lithuania	112	inside	noncorner	32	Kn-0	41.881	0.096487	0.12961	1248.1	1.359	34.841	39.196	0.68264	0.2261	631.8	1.3433	210.43	0.021463	39.111	70.086	144.79	302.45	0.47872	113.83	925.53
4_magic_e11_w1arab_magic_w1	Italy	124	outside	noncorner	17	Ct-1	12.77	0.11981	0.15338	106.36	0.50645	11.957	11.028	0.65285	0.27318	51.369	1.2802	53.158	0.015101	11.897	55.008	97.613	70.812	1.3785	34.217	78.685
4_magic_e11_w2arab_magic_w2	Italy	124	outside	noncorner	22	Ct-1	24.306	0.10625	0.20012	361.16	0.85926	19.173	20.521	0.54655	0.30637	147	1.8835	135.68	0.093877	23.598	125.23	180.01	162.67	1.1066	62.747	268.96
4_magic_e11_w3arab_magic_w3	Italy	124	outside	noncorner	25	Ct-1	32.662	0.12269	0.22652	570.88	0.22363	23.419	27.278	0.5204	0.34921	230.12	1.8463	194.23	0.088411	32.072	163.94	240.78	235.39	1.0229	82.602	442.2
4_magic_e11_w4arab_magic_w4	Italy	124	outside	noncorner	28	Ct-1	38.992	0.12582	0.23032	888.1	0.38015	30.169	31.42	0.52485	0.35614	356.11	1.8306	212.62	0.0861	37.789	126.95	188.79	259.28	0.72811	101.95	678.48
4_magic_e11_w5arab_magic_w5	Italy	124	outside	noncorner	32	Ct-1	52.61	0.14708	0.19209	1782.5	0.19824	43.862	41.458	0.50202	0.33917	654.32	1.3061	310.09	0.017617	50.351	146.96	275.4	424.5	0.64876	138.94	1303.4
4_magic_e12_w1arab_magic_w1	Germany	136	inside	noncorner	17	Wu-0	6.8121	0.097436	0.1255	32.355	0.33403	5.8042	5.8042	0.76678	0.22293	20.78	1.288	33.001	0.015843	6.6179	52.409	78.537	40.398	1.9441	19.26	27.1
4_magic_e12_w2arab_magic_w2	Germany	136	inside	noncorner	22	Wu-0	12.938	0.070306	0.1604	95.551	0.11759	11.084	10.485	0.7879	0.2307	59.59	2.2814	52.685	0.15249	12.591	46.58	74.223	66.505	1.116	33.327	75.632
4_magic_e12_w3arab_magic_w3	Germany	136	inside	noncorner	25	Wu-0	16.76	0.11243	0.11997	199.44	0.30448	14.903	15.701	0.71569	0.2324	108.04	1.0671	77.663	0.0010543	15.713	55.827	117.85	112.84	1.0444	46.346	150.96
4_magic_e12_w4arab_magic_w4	Germany	136	inside	noncorner	28	Wu-0	21.924	0.10324	0.10481	338.13	1.2081	19.047	20.576	0.77665	0.20805	201.96	1.0152	97.743	5.65E-05	20.685	47.305	120.48	155.99	0.77236	60.167	260.04
4_magic_e12_w5arab_magic_w5	Germany	136	inside	noncorner	32	Wu-0	30.356	0.096661	0.11873	664.38	1.4882	26.137	26.287	0.7389	0.21539	363	1.2284	176.6	0.010501	28.813	85.915	158.33	239.74	0.66043	82.818	491.27
4_magic_e13_w1arab_magic_w1	Japan	148	outside	noncorner	17	Tsu-0	13.35	0.095656	0.16871	100.68	0.58845	10.092	10.208	0.68396	0.26437	58.011	1.7637	60.898	0.076364	12.961	63.929	100.13	76.214	1.3138	34.903	84.817
4_magic_e13_w2arab_magic_w2	Japan	148	outside	noncorner	22	Tsu-0	24.952	0.12229	0.16367	367.08	1.0003	19.387	22.543	0.61254	0.28596	191.28	1.3384	125.91	0.020938	24.233	82.881	146.53	167.42	0.87526	66.905	312.27
4_magic_e13_w3arab_magic_w3	Japan	148	outside	noncorner	25	Tsu-0	35.119	0.13851	0.18624	740.08	0.6798	29.087	31.743	0.5492	0.32476	328.57	1.3446	221.63	0.021601	33.912	149.51	243.58	282.9	0.86101	92.641	598.27
4_magic_e13_w4arab_magic_w4	Japan	148	outside	noncorner	28	Tsu-0	41.3	0.10605	0.2221	1099	0.47043	30.722	39.48	0.54569	0.32815	490.03	2.0942	314.73	0.12505	40.216	202.15	290.48	377.29	0.76993	113.16	898.01
4_magic_e13_w5arab_magic_w5	Japan	148	outside	noncorner	32	Tsu-0	63.661	0.12311	0.17406	2748.6	1.8971	49.184	57.307	0.54877	0.29718	1125.6	1.4138	401.93	0.029393	59.773	143.52	242.29	522.23	0.46396	172.86	2051.1
4_magic_e14_w1arab_magic_w1	USA	160	inside	noncorner	17	Col-0	9.6063	0.069209	0.17531	58.392	0.32793	6.6121	9.3962	0.78195	0.24452	33.345	2.533	35.489	0.18828	9.4019	37.771	62.646	45.705	1.3706	25.05	42.644
4_magic_e14_w2arab_magic_w2	USA	160	inside	noncorner	22	Col-0	16.393	0.082445	0.16455	163.34	0.82312	15.479	15.179	0.72707	0.24699	102.22	1.9958	80.377	0.1105	15.682	63.2	103.98	103.1	1.0085	45.165	140.6
4_magic_e14_w3arab_magic_w3	USA	160	inside	noncorner	25	Col-0	23.505	0.10673	0.16843	371.53	0.98772	22.844	18.329	0.6222	0.27516	174.6	1.5781	127.11	0.050281	22.882	92.541	149.39	161.5	0.92499	63.041	280.62
4_magic_e14_w4arab_magic_w4	USA	160	inside	noncorner	28	Col-0	31.377	0.11764	0.15295	682.98	1.0305	28.776	29.332	0.61209	0.27059	323.45	1.3002	190.96	0.01703	30.266	112.74	170.65	234.94	0.72635	86.798	528.43
4_magic_e14_w5arab_magic_w5	USA	160	inside	noncorner	32	Col-0	45.721	0.09977	0.13128	1357.3	2.7501	36.55	44.07	0.65943	0.23105	691.64	1.3158	270.29	0.018597	44.559	105.63	167.07	339.93	0.49148	122.61	1048.8
4_magic_e15_w1arab_magic_w1	Russia	172	outside	noncorner	17	Rsch-4	8.1655	0.087542	0.14956	46.174	0.4619	7.7198	7.259	0.74274	0.2371	27.827	1.7084	34.829	0.06841	7.7687	43.594	88.216	49.545	1.7805	22.702	37.465
4_magic_e15_w2arab_magic_w2	Russia	172	outside	noncorner	22	Rsch-4	14.931	0.068895	0.17444	123.46	0.59845	12.575	12.275	0.74661	0.24333	76.529	2.5319	63.971	0.18813	14.496	53.474	79.18	77.843	1.0172	38.628	102.5
4_magic_e15_w3arab_magic_w3	Russia	172	outside	noncorner	25	Rsch-4	21.273	0.096496	0.14479	273.1	0.20179	14.595	19.106	0.70042	0.24128	155.63	1.5004	96.273	0.040053	20.72	59.556	111.32	131.62	0.84575	56.894	222.19
4_magic_e15_w4arab_magic_w4	Russia	172	outside	noncorner	28	Rsch-4	29.127	0.10499	0.13862	499.11	0.66787	26.259	22.091	0.66185	0.24362	274.03	1.3203	134.23	0.01906	28.529	65.752	139.25	195.34	0.71286	77.209	414.04
4_magic_e15_w5arab_magic_w5	Russia	172	outside	noncorner	32	Rsch-4	44.187	0.11824	0.13378	1339.1	2.3685	36.329	38.731	0.61712	0.25202	634.81	1.1315	270.05	0.0038031	42.862	114.88	202.28	358.34	0.56449	120.61	1028.7
4_magic_e16_w1arab_magic_w1	Germany	184	inside	noncorner	17	No-0	9.0713	0.08333	0.12892	56.367	0.12802	7.7198	8.5264	0.76374	0.21225	32.832	1.5471	48.57	0.046139	8.5645	71.852	106	58.993	1.7969	24.604	42.988
4_magic_e16_w2arab_magic_w2	Germany	184	inside	noncorner	22	No-0	12.451	0.059457	0.14037	91.79	0.7909	8.6825	12.126	0.86752	0.19983	62.075	2.3608	44.053	0.16395	12.213	31.264	58.341	60.179	0.96945	31.797	71.554
4_magic_e16_w3arab_magic_w3	Germany	184	inside	noncorner	25	No-0	16.098	0.085149	0.11881	162.41	0.64538	15.391	14.861	0.79871	0.20396	113.09	1.3953	75.954	0.027236	15.341	51.011	74.113	91.551	0.80952	44.759	141.6
4_magic_e16_w4arab_magic_w4	Germany	184	inside	noncorner	28	No-0	21.819	0.083322	0.14108	302.09	1.1613	21.257	17.367	0.74401	0.2244	181.1	1.6931	114.13	0.066238	21.25	71.921	105.31	138.1	0.76257	58.317	243.41
4_magic_e16_w5arab_magic_w5	Germany	184	inside	noncorner	32	No-0	27.118	0.11263	0.13015	495.96	1.4271	21.167	23.869	0.76435	0.24277	254.23	1.1555	109.21	0.0052055	23.86	46.916	77.33	140.21	0.55151	71.771	332.62
4_magic_e17_w1arab_magic_w1	Ireland	196	outside	noncorner	17	Bur-0	15.44	0.10818	0.14845	140.07	0.25866	12.166	11.934	0.64034	0.25664	74.12	1.3722	74.853	0.024622	14.919	75.593	133.34	99.414	1.3413	40.885	115.75
4_magic_e17_w2arab_magic_w2	Ireland	196	outside	noncorner	22	Bur-0	29.927	0.11936	0.15098	620.3	0.19912	26.209	24.712	0.63022	0.27034	282.19	1.2649	169	0.013682	28.304	101.21	160.72	212.97	0.75469	80.282	447.77
4_magic_e17_w3arab_magic_w3	Ireland	196	outside	noncorner	25	Bur-0	40.516	0.1162	0.16138	1073.7	0.74298	31.815	35.924	0.61957	0.27758	490.03	1.3888	284.08	0.026495	38.497	164.68	250.12	350.1	0.71444	107.16	790.93
4_magic_e17_w4arab_magic_w4	Ireland	196	outside	noncorner	28	Bur-0	46.332	0.10237	0.15837	1420.6	1.3286	40.325	43.523	0.6132	0.26075	728.79	1.547	317.6	0.046123	43.601	138.41	277.82	449.97	0.61742	129.91	1188.5
4_magic_e17_w5arab_magic_w5	Ireland	196	outside	noncorner	32	Bur-0	64.522	0.10513	0.13721	2760.6	1.4237	53.961	51.563	0.61642	0.24234	1383.9	1.3052	512.7	0.017529	63.045	189.94	310.18	655.18	0.47342	176.08	2245.1
4_magic_e18_w1arab_magic_w1	Germany	208	inside	noncorner	17	Ler-0	12.194	0.091868	0.12048	91.755	0.51898	9.2694	11.471	0.77206	0.21235	58.252	1.3114	53.538	0.018153	11.875	49.205	69.21	63.495	1.09	32.976	75.449
4_magic_e18_w2arab_magic_w2	Germany	208	inside	noncorner	22	Ler-0	22.693	0.068325	0.15913	295.08	0.84897	22.016	16.474	0.78438	0.22745	191.42	2.329	101.09	0.15937	22.091	53.382	95.337	135.09	0.70573	59.126	244.04
4_magic_e18_w3arab_magic_w3	Germany	208	inside	noncorner	25	Ler-0	29.212	0.088804	0.14666	538.49	1.1265	26.115	26.645	0.72994	0.23547	324.97	1.6515	150.35	0.060375	28.216	69.564	114.32	192.75	0.59311	79.945	445.2
4_magic_e18_w4arab_magic_w4	Germany	208	inside	noncorner	28	Ler-0	35.655	0.086168	0.14938	861.76	0.14975	26.003	33.511	0.72603	0.23555	455.93	1.7336	186.97	0.072026	34.468	76.671	118.27	232.22	0.50933	94.52	627.97
4_magic_e18_w5arab_magic_w5	Germany	208	inside	noncorner	32	Ler-0	49.496	0.099208	0.14147	1564.4	1.3875	44.518	42.419	0.68005	0.24068	851.92	1.426	274.02	0.03083	46.704	88.135	125.56	327.06	0.38391	133.09	1252.7
4_magic_e19_w1arab_magic_w1	Libya	220	inside	noncorner	17	Mt-0	12.286	0.11313	0.23826	86.484	0.68385	10.782	9.3909	0.54692	0.35139	38.698	2.106	52.823	0.12679	11.928	72.104	104.31	63.534	1.6418	31.86	70.756
4_magic_e19_w2arab_magic_w2	Libya	220	inside	noncorner	22	Mt-0	16.999	0.10249	0.2035	156.18	0.75389	15.195	10.531	0.61557	0.30598	80.352	1.9855	79.929	0.10897	16.668	79.508	113.94	95.685	1.1908	44.256	130.53
4_magic_e19_w3arab_magic_w3	Libya	220	inside	noncorner	25	Mt-0	21.042	0.13117	0.15926	307.12	0.88393	17.76	18.025	0.56962	0.29043	133.07	1.2142	110.33	0.009357	20.093	91.47	169.14	150.03	1.1274	57.597	233.62
4_magic_e19_w4arab_magic_w4	Libya	220	inside	noncorner	28	Mt-0	26.786	0.12503	0.1639	464.22	1.198	20.119	23.449	0.57833	0.28894	205.4	1.3109	147.84	0.018098	24.924	106.41	172.85	188.43	0.91735	71.627	355.17
4_magic_e19_w5arab_magic_w5	Libya	220	inside	noncorner	32	Mt-0	33.355	0.12255	0.13096	797.61	1.9335	30.423	28.325	0.63695	0.25351	372.18	1.0686	172.36	0.0010989	31.394	79.819	155.65	240.68	0.64669	91.383	584.31
4_magic_e2_w1arab_magic_w1	CanaryI	16	inside	noncorner	17	Can-0	12.049	0.075286	0.15096	94.678	0.86785	9.7578	10.803	0.76615	0.22624	56.015	2.0051	43.828	0.11187	11.654	34.293	63.152	59.476	1.0618	32.166	73.112
4_magic_e2_w2arab_magic_w2	CanaryI	16	inside	noncorner	22	Can-0	19.707	0.080835	0.14404	219.86	0.37331	18.911	16.96	0.73979	0.22488	146.08	1.7819	88.216	0.079002	19.294	53.271	100.67	121.27	0.83014	52.893	197.47
4_magic_e2_w3arab_magic_w3	CanaryI	16	inside	noncorner	25	Can-0	26.678	0.090916	0.16123	441.04	-0.15454	21.657	24.515	0.685	0.25215	258.83	1.7734	107.91	0.07776	25.496	44.986	131.35	184.39	0.71238	73.685	377.86
4_magic_e2_w4arab_magic_w4	CanaryI	16	inside	noncorner	28	Can-0	35.126	0.12212	0.12961	861.29	1.1248	29.149	29.843	0.63706	0.25173	448.65	1.0613	217.52	0.00088381	33.796	105.46	186.14	288.99	0.64412	99.259	704.26
4_magic_e2_w5arab_magic_w5	CanaryI	16	inside	noncorner	32	Can-0	48.003	0.11656	0.14346	1372.2	0.87794	38.516	38.215	0.63275	0.26003	781.03	1.2308	336.02	0.0107	46.605	144.56	256.34	447.45	0.57289	131.89	1234.3
4_magic_e3_w1arab_magic_w1	Russia	28	outside	noncorner	17	WS-0	14.498	0.064098	0.1985	118.13	0.32425	11.107	11.223	0.74053	0.2626	62.272	3.0968	58.595	0.26196	14.193	55.135	94.206	76.592	1.23	35.655	84.091
4_magic_e3_w2arab_magic_w2	Russia	28	outside	noncorner	22	WS-0	23.697	0.11791	0.12728	384.9	0.50884	20.802	21.102	0.70024	0.24519	199.14	1.0795	101.5	0.0014629	21.645	51.737	122.12	155.94	0.7831	64.141	284.38
4_magic_e3_w3arab_magic_w3	Russia	28	outside	noncorner	25	WS-0	30.651	0.12423	0.13142	662.6	0.79438	27.44	28.344	0.67705	0.25564	338.4	1.0579	184.09	0.00079084	28.629	100.15	188.69	252.69	0.74672	84.723	499.81
4_magic_e3_w4arab_magic_w4	Russia	28	outside	noncorner	28	WS-0	39.168	0.11611	0.12514	1207.5	1.3896	35.591	36.287	0.65365	0.24125	603.94	1.0778	294	0.0014004	37.194	143.12	237.13	378.44	0.62662	112.29	923.95
4_magic_e3_w5arab_magic_w5	Russia	28	outside	noncorner	32	WS-0	54.879	0.12033	0.13313	2112.5	1.8775	50.274	46.923	0.59913	0.25345	1012.3	1.1064	380.08	0.0025514	51.813	142.71	297.3	548.59	0.54194	153.07	1689.6
4_magic_e4_w1arab_magic_w1	Netherlands	40	inside	noncorner	17	Hi-0	14.851	0.073405	0.23286	114.31	0.19237	10.644	11.917	0.63601	0.30626	56.275	3.1722	63.842	0.27106	14.462	72.427	115.89	80.757	1.435	36.117	88.481
4_magic_e4_w2arab_magic_w2	Netherlands	40	inside	noncorner	22	Hi-0	21.705	0.099829	0.13018	341.61	1.7362	18.857	19.306	0.70075	0.23001	187.29	1.3041	114.78	0.017416	20.568	70.341	125.89	153.55	0.81986	61.184	267.27
4_magic_e4_w3arab_magic_w3	Netherlands	40	inside	noncorner	25	Hi-0	31.242	0.11553	0.14533	672.14	0.27084	23.972	29.4	0.6409	0.26086	315.26	1.258	206.53	0.013055	29.748	135.31	230.51	269.57	0.85509	84.317	491.9
4_magic_e4_w4arab_magic_w4	Netherlands	40	inside	noncorner	28	Hi-0	41.683	0.10736	0.16644	1030.1	1.3104	35.035	30.447	0.63046	0.2738	489.43	1.5503	219.27	0.046566	40.276	98.231	237.06	340.62	0.69595	108.38	776.32
4_magic_e4_w5arab_magic_w5	Netherlands	40	inside	noncorner	32	Hi-0	55.924	0.11101	0.14071	1987.5	0.82843	49.47	42.23	0.61534	0.25172	973.83	1.2675	410.96	0.01392	51.414	173.43	285.49	527.28	0.54145	150.84	1582.6
4_magic_e5_w1arab_magic_w1	Germany	52	outside	noncorner	17	Zu-0	10.507	0.085576	0.10997	72.206	0.58378	9.0931	8.1605	0.85272	0.19555	49.809	1.2851	39.662	0.015566	9.9972	31.583	68.213	58.289	1.1703	28.805	58.412
4_magic_e5_w2arab_magic_w2	Germany	52	outside	noncorner	22	Zu-0	17.382	0.085009	0.1204	218.12	0.85063	14.508	16.153	0.78924	0.20541	130.35	1.4163	75.506	0.029687	16.505	43.737	90.454	108.59	0.83301	47.818	165.16
4_magic_e5_w3arab_magic_w3	Germany	52	outside	noncorner	25	Zu-0	24.727	0.1101	0.12732	419.74	0.57101	22.639	22.905	0.72591	0.23742	232.95	1.1565	103.11	0.0052654	22.898	45.637	134.86	177.25	0.76088	67.965	320.91
4_magic_e5_w4arab_magic_w4	Germany	52	outside	noncorner	28	Zu-0	32.209	0.093839	0.14003	733.5	0.81491	28.543	29.239	0.71608	0.23387	384.05	1.4922	168.1	0.03901	29.992	73.578	160.65	248.39	0.64677	87.895	536.32
4_magic_e5_w5arab_magic_w5	Germany	52	outside	noncorner	32	Zu-0	46.327	0.092373	0.10912	1485.6	2.0166	38.325	40.429	0.75635	0.20149	889.53	1.1812	253.44	0.0069046	43.684	72.207	177.78	397.67	0.44706	127.81	1176.1
4_magic_e6_w1arab_magic_w1	Germany	64	inside	noncorner	17	Po-0	12.995	0.062276	0.16235	99.752	0.10119	9.4429	12.707	0.79936	0.22463	60.75	2.607	47.003	0.19849	12.696	36.368	73.708	66.916	1.1015	33.05	75.998
4_magic_e6_w2arab_magic_w2	Germany	64	inside	noncorner	22	Po-0	21.305	0.099449	0.15908	277.69	0.4888	20.79	16.901	0.66612	0.25853	153.89	1.5996	109.3	0.053195	20.796	77.628	123.58	137.9	0.89612	56.9	231.02
4_magic_e6_w3arab_magic_w3	Germany	64	inside	noncorner	25	Po-0	30.693	0.12609	0.15408	597.84	0.38491	28.232	25.435	0.60097	0.28017	294.12	1.222	170.16	0.0099857	29.57	98.442	141.15	203.75	0.69275	83.252	489.4
4_magic_e6_w4arab_magic_w4	Germany	64	inside	noncorner	28	Po-0	38.73	0.11857	0.12933	1005.8	2.0377	34.808	37.314	0.63488	0.2479	519.67	1.0908	218.09	0.0018852	37.819	91.525	174.37	301.02	0.57925	107.32	818.54
4_magic_e6_w5arab_magic_w5	Germany	64	inside	noncorner	32	Po-0	52.077	0.10498	0.12698	1876.4	0.86099	45.539	49.446	0.69805	0.23195	1017.4	1.2095	328.31	0.0089918	49.737	105.94	245.74	500.02	0.49145	143.25	1457.5
4_magic_e7_w1arab_magic_w1	Spain	76	outside	noncorner	17	Sf-2	11.876	0.12527	0.17477	90.951	0.53259	10.685	10.453	0.61379	0.30004	46.82	1.3951	57.658	0.027216	11.485	71.005	100.29	68.523	1.4636	32.938	76.279
4_magic_e7_w2arab_magic_w2	Spain	76	outside	noncorner	22	Sf-2	18.772	0.083077	0.22697	187.65	0.081307	18.352	12.086	0.62816	0.31004	83.039	2.732	79.305	0.21538	18.306	75.74	116.78	98.476	1.1859	45.428	132.19
4_magic_e7_w3arab_magic_w3	Spain	76	outside	noncorner	25	Sf-2	25.985	0.087	0.2777	384.23	0.51596	18.702	20.824	0.63338	0.36469	167.13	3.1919	103.03	0.27341	25.396	63.51	116.5	139.54	0.83488	64.887	263.88
4_magic_e7_w4arab_magic_w4	Spain	76	outside	noncorner	28	Sf-2	37.718	0.084166	0.25226	778.66	-0.277	26.104	34.851	0.60646	0.33643	346.23	2.9972	220.32	0.24965	36.716	140.2	195.97	260.48	0.75233	93.216	570.91
4_magic_e7_w5arab_magic_w5	Spain	76	outside	noncorner	32	Sf-2	50.833	0.13572	0.17585	1740.7	0.25295	41.542	43.95	0.60911	0.31156	721.6	1.2957	328.6	0.016587	46.674	149.64	247.89	422.94	0.58611	135.29	1184.7
4_magic_e8_w1arab_magic_w1	Russia	88	inside	noncorner	17	Wil-2	9.0426	0.062427	0.15305	47.104	0.5319	8.246	6.0394	0.81444	0.21548	32.562	2.4517	32.059	0.17688	8.8824	31.564	60.449	44.366	1.3625	23.799	39.981
4_magic_e8_w2arab_magic_w2	Russia	88	inside	noncorner	22	Wil-2	14.32	0.074558	0.14696	122.35	0.62388	12.384	12.086	0.78842	0.22151	79.722	1.971	62.778	0.10682	13.966	49.435	83.86	81.765	1.0256	37.955	101.12
4_magic_e8_w3arab_magic_w3	Russia	88	inside	noncorner	25	Wil-2	18.824	0.085838	0.14446	237.63	1.1164	14.458	17.774	0.73105	0.2303	137.3	1.6829	92.063	0.064795	18.295	61.732	109.4	122.56	0.89266	50.906	187.81
4_magic_e8_w4arab_magic_w4	Russia	88	inside	noncorner	28	Wil-2	27.115	0.10596	0.16752	462.45	0.064	23.049	25.548	0.65927	0.27348	235.49	1.5811	123.04	0.050682	25.87	64.281	147.44	186.34	0.79125	72.946	357.2
4_magic_e8_w5arab_magic_w5	Russia	88	inside	noncorner	32	Wil-2	37.604	0.11384	0.119	967.27	1.142	34.769	30.705	0.71865	0.23284	495.9	1.0453	200.08	0.00049091	34.665	80.727	151.32	273.93	0.5524	100.84	690.05
4_magic_e9_w1arab_magic_w1	Norway	100	outside	noncorner	17	Oy-0	13.111	0.049334	0.20251	93.639	0.67254	12.537	7.7774	0.79971	0.25184	52.619	4.1049	51.859	0.36994	12.729	51.11	71.391	61.291	1.1648	31.622	65.798
4_magic_e9_w2arab_magic_w2	Norway	100	outside	noncorner	22	Oy-0	19.95	0.070448	0.15457	233.8	1.3031	19.057	14.106	0.77621	0.22501	152.53	2.194	90.297	0.13975	19.369	53.453	83.038	112.54	0.73782	52.768	196.51
4_magic_e9_w3arab_magic_w3	Norway	100	outside	noncorner	25	Oy-0	26.021	0.081081	0.15381	442.55	0.75115	23.794	18.875	0.74798	0.23489	249.05	1.897	107.32	0.095865	25.431	46.243	100.81	158.45	0.63621	70.713	332.96
4_magic_e9_w4arab_magic_w4	Norway	100	outside	noncorner	28	Oy-0	34.851	0.079352	0.14201	765.75	0.90631	28.929	26.843	0.74664	0.22136	423.66	1.7896	184.98	0.080114	33.87	80.764	135.7	239.77	0.56596	90.173	567.42
4_magic_e9_w5arab_magic_w5	Norway	100	outside	noncorner	32	Oy-0	44.957	0.097368	0.11243	1636.2	1.3904	40.548	42.049	0.7174	0.2098	860.39	1.1547	251.59	0.0051524	42.853	73.566	155.55	365.83	0.42519	128.66	1199.3
5_magic_e1_w1arab_magic_w1	Scotland	5	inside	noncorner	17	EDi-0	14.442	0.080455	0.17242	135.23	0.22536	13.127	10.571	0.69891	0.25288	71.169	2.1431	69.063	0.13226	14.021	67.02	111.26	88.982	1.2503	37.807	101.83
5_magic_e1_w2arab_magic_w2	Scotland	5	inside	noncorner	22	EDi-0	26.068	0.088905	0.14206	442.91	0.56362	21.913	24.464	0.71237	0.23097	245.81	1.5979	130.8	0.052967	25.235	69.598	126.31	176.2	0.71683	69.609	345.06
5_magic_e1_w3arab_magic_w3	Scotland	5	inside	noncorner	25	EDi-0	35.838	0.13863	0.14459	811.69	0.21582	30.832	32.486	0.62388	0.28322	384.92	1.043	195.93	0.00044298	33.771	99.732	185.35	267.11	0.69393	96.007	616.97
5_magic_e1_w4arab_magic_w4	Scotland	5	inside	noncorner	28	EDi-0	42.913	0.11656	0.13314	1401.1	0.71354	38.31	37.06	0.64814	0.2497	680.66	1.1422	245.1	0.0044075	40.04	88.259	187.83	357.56	0.52531	120.92	1050.2
5_magic_e1_w5arab_magic_w5	Scotland	5	inside	noncorner	32	EDi-0	63.928	0.12474	0.13329	2473.2	1.867	55.517	53.712	0.60156	0.25803	1235.2	1.0685	395.75	0.0010979	57.508	126.8	266.02	573.22	0.46407	167.76	2053.3
5_magic_e10_w1arab_magic_w1	Lithuania	113	inside	noncorner	17	Kn-0	8.5895	0.054543	0.18077	39.497	0.28467	5.4558	8.1257	0.78641	0.23531	23.864	3.3142	34.641	0.28774	8.4069	50.285	81.536	44.111	1.8484	21.102	30.345
5_magic_e10_w2arab_magic_w2	Lithuania	113	inside	noncorner	22	Kn-0	14.839	0.059832	0.17265	122.97	0.45606	10.204	13.805	0.80506	0.23248	73.745	2.8856	68.524	0.2355	14.406	63.672	93.039	82.832	1.1232	37.019	91.602
5_magic_e10_w3arab_magic_w3	Lithuania	113	inside	noncorner	25	Kn-0	19.515	0.088824	0.15681	220.8	0.65963	19.008	17.015	0.69759	0.24564	134.3	1.7654	96.25	0.076609	19.01	68.978	100.04	115.91	0.86305	52.646	192.52
5_magic_e10_w4arab_magic_w4	Lithuania	113	inside	noncorner	28	Kn-0	26.111	0.11002	0.15249	432.35	0.99194	23.505	20.167	0.67717	0.26251	223.24	1.3861	116.67	0.026183	24.897	60.969	123.94	166.34	0.74511	69.446	329.67
5_magic_e10_w5arab_magic_w5	Lithuania	113	inside	noncorner	32	Kn-0	35.366	0.1035	0.11588	893.2	1.2057	29.134	31.086	0.73229	0.21937	475.39	1.1196	189.7	0.0031827	33.669	75.701	153.37	270.02	0.56799	96.512	649.18
5_magic_e11_w1arab_magic_w1	Italy	125	inside	noncorner	17	Ct-1	9.3084	0.094629	0.15175	55.191	0.12088	8.0099	8.0099	0.69283	0.24638	32.827	1.6037	45.831	0.053755	9.0196	63.987	91.455	54.792	1.6691	25.497	47.381
5_magic_e11_w2arab_magic_w2	Italy	125	inside	noncorner	22	Ct-1	15.944	0.10547	0.18588	152.04	0.46529	14.979	11.833	0.64088	0.29135	76.956	1.7625	77.43	0.076181	15.411	77.906	109.91	91.969	1.1951	41.939	120.08
5_magic_e11_w3arab_magic_w3	Italy	125	inside	noncorner	25	Ct-1	18.733	0.082617	0.17321	222.87	0.40535	17.564	13.439	0.65131	0.25583	116.18	2.0965	104.83	0.1254	18.315	94.585	151.78	132.8	1.143	49.717	178.38
5_magic_e11_w4arab_magic_w4	Italy	125	inside	noncorner	28	Ct-1	24.707	0.096562	0.19974	376.96	0.2705	20.159	23.078	0.61377	0.2963	185.55	2.0685	139.35	0.12126	24.066	104.65	172	178.65	0.96279	65.548	302.32
5_magic_e11_w5arab_magic_w5	Italy	125	inside	noncorner	32	Ct-1	36.161	0.12277	0.20853	795.04	-0.10133	32.746	27.789	0.55959	0.33131	340.17	1.6985	202.06	0.067002	33.74	120.02	197.6	259.26	0.76217	96.325	607.88
5_magic_e12_w1arab_magic_w1	Germany	137	inside	noncorner	17	Wu-0	8.3003	0.076687	0.14974	43.533	0.099049	8.0099	6.849	0.77326	0.22642	26.426	1.9526	33.997	0.10409	8.0157	43.738	79.967	45.97	1.7396	22.173	34.174
5_magic_e12_w2arab_magic_w2	Germany	137	inside	noncorner	22	Wu-0	13.477	0.079554	0.1355	120.4	0.64244	9.7362	12.882	0.79403	0.21505	71.616	1.7032	65.44	0.067668	13.08	59.797	95.459	82.682	1.1545	35.58	90.193
5_magic_e12_w3arab_magic_w3	Germany	137	inside	noncorner	25	Wu-0	17.963	0.10786	0.12626	224.85	0.34091	15.302	15.568	0.71668	0.23411	123.21	1.1706	95.024	0.006178	16.934	73.283	124.82	124.01	1.0065	49.336	171.92
5_magic_e12_w4arab_magic_w4	Germany	137	inside	noncorner	28	Wu-0	25.079	0.11708	0.12463	430.84	0.77502	22.105	20.993	0.69035	0.24171	221.45	1.0645	132.71	0.00097508	23.178	79.534	148.87	181.57	0.81992	67.562	320.77
5_magic_e12_w5arab_magic_w5	Germany	137	inside	noncorner	32	Wu-0	33.378	0.10622	0.11542	816.06	1.4783	30.192	29.592	0.70518	0.22164	435.2	1.0867	182.81	0.0017251	31.98	76.792	174.77	275.79	0.6337	92.976	617.15
5_magic_e13_w1arab_magic_w1	Japan	149	inside	noncorner	17	Tsu-0	10.154	0.11274	0.13018	66.409	0.7024	9.2802	9.6282	0.69581	0.24292	38.876	1.1548	46.867	0.0051587	9.7145	56.501	83.788	57.073	1.4681	28.271	55.872
5_magic_e13_w2arab_magic_w2	Japan	149	inside	noncorner	22	Tsu-0	18.959	0.083638	0.16682	214.79	0.7826	17.583	16.231	0.70841	0.25046	123.41	1.9946	95.066	0.1103	17.97	73.233	132.54	127.89	1.0363	50.21	174.2
5_magic_e13_w3arab_magic_w3	Japan	149	inside	noncorner	25	Tsu-0	25.349	0.12919	0.16463	432.16	0.74596	23.508	19.657	0.6156	0.29382	191.4	1.2743	129.76	0.01455	24.067	87.968	156.72	173.19	0.90489	67.363	310.91
5_magic_e13_w4arab_magic_w4	Japan	149	inside	noncorner	28	Tsu-0	33.243	0.11761	0.16028	761.62	0.85771	28.081	27.525	0.62018	0.27789	348.69	1.3629	181.22	0.023583	31.886	94.187	198.4	263.02	0.75431	90.218	562.23
5_magic_e13_w5arab_magic_w5	Japan	149	inside	noncorner	32	Tsu-0	51.324	0.11322	0.12948	1762.9	1.2641	42.416	42.265	0.62218	0.2427	862.02	1.1437	325.91	0.0044918	50.005	123.22	201.37	416.64	0.48333	139.76	1385.5
5_magic_e14_w1arab_magic_w1	USA	161	inside	noncorner	17	Col-0	10.542	0.074424	0.18267	63.554	0.42601	9.8602	8.7002	0.70905	0.2571	38.271	2.4545	47.699	0.17727	10.235	59.451	83.051	56.377	1.4731	27.626	53.974
5_magic_e14_w2arab_magic_w2	USA	161	inside	noncorner	22	Col-0	19.567	0.12279	0.1854	231.61	0.9483	18.485	17.283	0.59931	0.30819	114.49	1.51	90.354	0.041281	18.889	71.308	119.41	116.92	1.0213	52.805	191.03
5_magic_e14_w3arab_magic_w3	USA	161	inside	noncorner	25	Col-0	27.24	0.11879	0.19606	432.64	0.65816	21.118	26.298	0.56644	0.31484	202.72	1.6505	153.3	0.060231	26.77	115.93	173.49	187.54	0.9251	71.803	357.88
5_magic_e14_w4arab_magic_w4	USA	161	inside	noncorner	28	Col-0	36.273	0.13573	0.16553	820.74	1.4708	30.166	34.615	0.57459	0.30127	379.84	1.2196	214.24	0.0097859	35.518	120.84	194.66	271.91	0.71587	97.943	661.06
5_magic_e14_w5arab_magic_w5	USA	161	inside	noncorner	32	Col-0	46.544	0.11596	0.13914	1509.2	2.0603	41.513	41.062	0.62628	0.2551	739.45	1.2	272.06	0.0082612	43.811	100.1	168.1	352.56	0.47679	127.88	1180.7
5_magic_e15_w1arab_magic_w1	Russia	173	inside	noncorner	17	Rsch-4	12.654	0.069633	0.1707	95.462	0.60643	12.329	8.7568	0.76732	0.24033	53.675	2.4514	51.638	0.17684	12.32	49.678	82.062	66.368	1.2365	32.465	69.951
5_magic_e15_w2arab_magic_w2	Russia	173	inside	noncorner	22	Rsch-4	23.727	0.10451	0.14932	364.9	0.77946	19.311	22.455	0.66899	0.25383	185.33	1.4288	111.4	0.031166	22.878	66.963	118.03	147.9	0.79806	63.216	277.03
5_magic_e15_w3arab_magic_w3	Russia	173	inside	noncorner	25	Rsch-4	32.722	0.12339	0.13948	705.84	0.70621	27.333	28.262	0.66515	0.26287	339.1	1.1304	167.46	0.0037445	30.084	82.696	164.49	236.18	0.69647	87.724	509.82
5_magic_e15_w4arab_magic_w4	Russia	173	inside	noncorner	28	Rsch-4	44.002	0.10828	0.16456	1298.8	1.5362	37.652	37.652	0.58951	0.27283	595.12	1.5198	286.44	0.042556	42.683	137.86	211.58	354.84	0.59626	118.98	1009.5
5_magic_e15_w5arab_magic_w5	Russia	173	inside	noncorner	32	Rsch-4	62.234	0.1129	0.14356	2502	1.8106	48.189	52.392	0.589	0.25646	1211.3	1.2715	409.93	0.01429	60.643	138.74	264.3	565.81	0.46712	169.55	2056.5
5_magic_e16_w1arab_magic_w1	Germany	185	inside	noncorner	17	No-0	8.8206	0.078989	0.16047	44.159	0.46385	6.5676	8.1807	0.71798	0.23946	27.986	2.0315	35.93	0.11578	8.6039	46.13	79.744	47.241	1.688	23.585	38.978
5_magic_e16_w2arab_magic_w2	Germany	185	inside	noncorner	22	No-0	12.732	0.076295	0.12243	98.974	0.73315	10.03	12.126	0.83731	0.19872	71.509	1.6046	51.384	0.053887	12.309	36.923	65.163	68.263	0.9546	34.668	85.403
5_magic_e16_w3arab_magic_w3	Germany	185	inside	noncorner	25	No-0	18.703	0.07311	0.1338	228.24	0.63895	16.585	14.595	0.79942	0.20691	140.47	1.8302	81.712	0.086041	18.288	47.533	80.211	106.15	0.75566	49.466	175.71
5_magic_e16_w4arab_magic_w4	Germany	185	inside	noncorner	28	No-0	26.313	0.078711	0.15509	419.35	0.89162	17.784	25.425	0.75812	0.2338	237.35	1.9703	107.15	0.10672	25.396	48.374	87.964	144.49	0.60877	68.392	313.08
5_magic_e16_w5arab_magic_w5	Germany	185	inside	noncorner	32	No-0	35.574	0.093245	0.11898	880.82	1.8493	31.826	32.877	0.75092	0.21222	506.1	1.276	158.9	0.014703	33.386	49.89	105.88	231.49	0.45739	98.014	673.98
5_magic_e17_w1arab_magic_w1	Ireland	197	inside	noncorner	17	Bur-0	16.444	0.087729	0.17313	168.98	0.17469	15.063	12.629	0.69338	0.26086	89.318	1.9735	79.172	0.10719	15.965	70.178	116.4	101.96	1.1416	42.839	128.81
5_magic_e17_w2arab_magic_w2	Ireland	197	inside	noncorner	22	Bur-0	25.852	0.089437	0.20029	394.76	1.0493	20.668	20.668	0.62382	0.28973	193.46	2.2395	128.68	0.1464	25.101	85.587	138.76	163.84	0.84692	67.272	310.12
5_magic_e17_w3arab_magic_w3	Ireland	197	inside	noncorner	25	Bur-0	36.534	0.090415	0.2116	774.58	1.2852	24.391	32.478	0.59023	0.30202	352.79	2.3404	171.29	0.16101	35.808	83.165	161.75	238.88	0.67711	93.149	597.72
5_magic_e17_w4arab_magic_w4	Ireland	197	inside	noncorner	28	Bur-0	46.121	0.12308	0.18602	1313.1	0.38453	35.319	38.934	0.54365	0.3091	591.78	1.5114	276.58	0.041468	45.162	129.26	200.63	344.57	0.58226	125.53	1088.5
5_magic_e17_w5arab_magic_w5	Ireland	197	inside	noncorner	32	Bur-0	62.617	0.11966	0.15221	2619.5	1.7448	49.614	54.111	0.56807	0.27187	1209.9	1.272	505.93	0.014332	59.781	211.56	356.74	656.97	0.543	171.9	2129.9
5_magic_e18_w1arab_magic_w1	Germany	209	inside	noncorner	17	Ler-0	11.858	0.1067	0.13849	92.988	0.21766	10.312	9.617	0.73625	0.24519	47.632	1.2979	47.931	0.016805	10.915	48.232	86.504	64.19	1.3476	31.084	64.696
5_magic_e18_w2arab_magic_w2	Germany	209	inside	noncorner	22	Ler-0	18.419	0.068533	0.14138	216.32	1.0207	16.474	13.479	0.83008	0.20991	135.66	2.0629	68.463	0.12042	17.883	34.552	62.741	92.256	0.68007	48.105	163.43
5_magic_e18_w3arab_magic_w3	Germany	209	inside	noncorner	25	Ler-0	22.794	0.07556	0.13322	347.99	1.0764	22.138	16.04	0.80687	0.20878	220.84	1.7632	114.3	0.076282	22.063	59.161	89.409	140.52	0.63629	62.309	273.69
5_magic_e18_w4arab_magic_w4	Germany	209	inside	noncorner	28	Ler-0	31.401	0.085743	0.13251	666.34	1.253	26.559	27.393	0.74675	0.21825	373.5	1.5454	148.4	0.045907	30.376	58.96	108.39	201.21	0.53871	84.229	500.17
5_magic_e18_w5arab_magic_w5	Germany	209	inside	noncorner	32	Ler-0	41.88	0.10184	0.12879	1115.8	1.3279	29.229	38.522	0.73423	0.23063	637.87	1.2647	206.42	0.013661	39.095	66.801	112.6	268.01	0.42015	113.36	868.77
5_magic_e19_w1arab_magic_w1	Libya	221	inside	noncorner	17	Mt-0	17.603	0.097503	0.2304	191.02	0.80364	11.826	16.463	0.6033	0.32791	78.579	2.363	74.849	0.16426	17.122	71.296	112.23	93.909	1.1951	44.433	130.25
5_magic_e19_w2arab_magic_w2	Libya	221	inside	noncorner	22	Mt-0	27.858	0.12467	0.19267	556.9	0.56342	22.417	26.328	0.53913	0.31734	215.64	1.5454	159.48	0.045914	27.002	117.95	181.78	197.99	0.91815	75.63	399.97
5_magic_e19_w3arab_magic_w3	Libya	221	inside	noncorner	25	Mt-0	35.247	0.15183	0.17575	800.04	0.77851	30.35	29.157	0.53232	0.32758	316.93	1.1575	216.47	0.0053283	32.426	147.85	207.73	256.59	0.8096	94.177	595.37
5_magic_e19_w4arab_magic_w4	Libya	221	inside	noncorner	28	Mt-0	42.982	0.14035	0.15407	1241.8	1.2392	37.463	35.659	0.55549	0.29442	512.03	1.0978	284.62	0.0021728	40.702	158.21	256.52	362.42	0.70781	116.02	921.76
5_magic_e19_w5arab_magic_w5	Libya	221	inside	noncorner	32	Mt-0	53.816	0.11291	0.14144	2206.3	2.7241	48.257	47.957	0.57982	0.25434	966.46	1.2526	374.44	0.012579	49.344	145.07	226.51	467.88	0.48412	151.4	1666.8
5_magic_e2_w1arab_magic_w1	CanaryI	17	inside	noncorner	17	Can-0	14.776	0.067885	0.16636	133.68	0.54759	13.824	11.036	0.76603	0.23425	78.82	2.4506	66.792	0.17673	14.45	56.599	96.816	87.356	1.1083	38.092	102.89
5_magic_e2_w2arab_magic_w2	CanaryI	17	inside	noncorner	22	Can-0	21.235	0.089632	0.11844	319.4	0.27702	18.761	17.56	0.78687	0.20807	194.61	1.3214	102.88	0.01917	20.299	54.385	104.03	142.28	0.73114	58.604	247.32
5_magic_e2_w3arab_magic_w3	CanaryI	17	inside	noncorner	25	Can-0	28.313	0.10013	0.11871	550.79	0.11665	23.612	24.214	0.75976	0.21884	323.84	1.1856	160.15	0.0072145	26.628	79.202	182.63	243.19	0.75096	77.457	426.24
5_magic_e2_w4arab_magic_w4	CanaryI	17	inside	noncorner	28	Can-0	37.741	0.091853	0.13309	961.88	0.2953	34.284	31.092	0.73718	0.22494	560.11	1.449	199.07	0.033608	34.709	70.755	174.76	312.86	0.55857	103.71	759.8
5_magic_e2_w5arab_magic_w5	CanaryI	17	inside	noncorner	32	Can-0	53.926	0.11184	0.14546	2056.3	1.2168	49.499	44.835	0.64956	0.2573	1024.8	1.3006	386.96	0.017069	49.701	146.11	226.74	482.05	0.47038	148.19	1577.7
5_magic_e3_w1arab_magic_w1	Russia	29	inside	noncorner	17	WS-0	13.836	0.077403	0.18214	114.56	0.055023	12.842	9.95	0.71679	0.25954	61.964	2.3531	58.443	0.16284	13.433	55.122	93.249	76.013	1.2267	35.597	86.447
5_magic_e3_w2arab_magic_w2	Russia	29	inside	noncorner	22	WS-0	23.857	0.11317	0.14186	362.35	0.059463	20.802	22.748	0.66677	0.25503	197.77	1.2536	123.27	0.012663	22.859	76.832	141.05	167.02	0.84451	65.162	296.61
5_magic_e3_w3arab_magic_w3	Russia	29	inside	noncorner	25	WS-0	33.138	0.12391	0.14833	721.32	0.19198	28.646	30.455	0.65116	0.27225	349.33	1.1971	192.16	0.008048	30.663	105.7	181.47	251.78	0.72076	89.128	536.48
5_magic_e3_w4arab_magic_w4	Russia	29	inside	noncorner	28	WS-0	40.294	0.11726	0.12609	1163.1	0.1445	37.955	33.784	0.66358	0.24336	593.85	1.0753	249.85	0.0013168	38.948	105.12	213.98	356.47	0.60027	111.74	894.92
5_magic_e3_w5arab_magic_w5	Russia	29	inside	noncorner	32	WS-0	56.343	0.10569	0.13571	2336.2	1.5796	51.615	47.593	0.65684	0.2414	1140.8	1.2841	347.6	0.015469	53.455	105.92	286.46	571.65	0.5011	156.95	1736.8
5_magic_e4_w1arab_magic_w1	Netherlands	41	inside	noncorner	17	Hi-0	14.531	0.083543	0.20965	113.52	0.4224	12.38	9.4872	0.65375	0.29319	57.372	2.5095	61.54	0.185	14.216	66.01	94.376	73.584	1.2826	36.218	87.758
5_magic_e4_w2arab_magic_w2	Netherlands	41	inside	noncorner	22	Hi-0	25.743	0.097967	0.1649	389.15	1.0331	20.503	19.306	0.64628	0.26287	199.94	1.6832	130.35	0.064839	24.993	84.987	146.09	170.91	0.85479	67.064	309.38
5_magic_e4_w3arab_magic_w3	Netherlands	41	inside	noncorner	25	Hi-0	31.493	0.1008	0.18087	615.4	0.30112	24.726	29.098	0.61008	0.28167	311.17	1.7943	202.7	0.08081	30.965	132.05	206.67	253.59	0.81497	85.982	510.04
5_magic_e4_w4arab_magic_w4	Netherlands	41	inside	noncorner	28	Hi-0	41.47	0.12598	0.15544	1227.8	0.9951	35.452	35.591	0.60389	0.28141	525.93	1.2338	257.55	0.010957	38.702	126.12	231.54	348.96	0.66352	113.64	870.89
5_magic_e4_w5arab_magic_w5	Netherlands	41	inside	noncorner	32	Hi-0	54.747	0.11654	0.15194	2149.6	1.8718	43.705	49.47	0.57901	0.26848	958.1	1.3038	444.91	0.01739	53.067	206.6	298.95	535.19	0.55859	149.91	1654.7
5_magic_e5_w1arab_magic_w1	Germany	53	inside	noncorner	17	Zu-0	11.783	0.07884	0.12599	90	0.3402	10.026	11.541	0.80966	0.20483	59.662	1.598	44.82	0.052981	11.525	33.67	66.424	62.952	1.0551	32.235	73.688
5_magic_e5_w2arab_magic_w2	Germany	53	inside	noncorner	22	Zu-0	21.376	0.089419	0.1253	312.05	0.031104	20.042	17.499	0.76598	0.21472	184.44	1.4013	94.905	0.027922	20.496	48.833	93.497	131.32	0.71198	58.258	240.8
5_magic_e5_w3arab_magic_w3	Germany	53	inside	noncorner	25	Zu-0	28.914	0.10969	0.11578	567.66	0.58543	24.503	25.702	0.719	0.22547	319.9	1.0555	162.14	0.00072948	26.597	82.177	155.35	222.92	0.69685	78.675	444.92
5_magic_e5_w4arab_magic_w4	Germany	53	inside	noncorner	28	Zu-0	36.998	0.10086	0.12231	1048.8	1.0348	34.112	32.302	0.70315	0.22318	549.84	1.2127	204.23	0.0092385	35.066	75.857	198.71	330.54	0.60116	103.67	781.96
5_magic_e5_w5arab_magic_w5	Germany	53	inside	noncorner	32	Zu-0	50.543	0.10031	0.10266	1986.3	2.9891	44.637	45.088	0.74512	0.20297	1123.2	1.0235	236.57	0.00013463	47.294	49.828	156.54	419.32	0.37333	144.1	1507.4
5_magic_e6_w1arab_magic_w1	Germany	65	inside	noncorner	17	Po-0	14.431	0.08523	0.15371	134.21	0.6087	13.407	10.375	0.74667	0.23894	74.544	1.8035	66.881	0.082138	13.937	60.006	89.335	81.605	1.0947	37.938	99.836
5_magic_e6_w2arab_magic_w2	Germany	65	inside	noncorner	22	Po-0	24.924	0.1007	0.13947	406.36	0.71273	19.593	21.089	0.68947	0.24017	218.2	1.3849	131.02	0.026046	24.177	78.675	138.91	174.1	0.79787	66.951	316.48
5_magic_e6_w3arab_magic_w3	Germany	65	inside	noncorner	25	Po-0	33.774	0.12188	0.13938	762.93	1.0827	29.297	27.3	0.65077	0.26126	376.63	1.1436	184.15	0.0044888	32.478	90.043	162.2	247.16	0.65624	91.912	578.74
5_magic_e6_w4arab_magic_w4	Germany	65	inside	noncorner	28	Po-0	42.287	0.10935	0.12815	1196.2	1.8212	34.808	35.087	0.69831	0.2375	641.16	1.1719	230.35	0.0062649	40.774	82.76	182.08	341.68	0.5329	115.25	918.16
5_magic_e6_w5arab_magic_w5	Germany	65	inside	noncorner	32	Po-0	55.865	0.10642	0.1187	2372.7	2.6667	51.851	48.094	0.66926	0.22512	1184.4	1.1154	359.34	0.0029767	53.947	109.02	244.02	537.6	0.45391	156.36	1769.7
5_magic_e7_w1arab_magic_w1	Spain	77	inside	noncorner	17	Sf-2	12.324	0.10704	0.16387	98.219	0.16152	10.569	11.73	0.66505	0.27091	53.726	1.5309	60.626	0.044004	12	68.412	97.134	72.24	1.3446	33.776	80.785
5_magic_e7_w2arab_magic_w2	Spain	77	inside	noncorner	22	Sf-2	18.448	0.091116	0.18162	200.36	0.18932	14.622	18.054	0.68092	0.27274	112.74	1.9933	92.767	0.11012	17.955	76.336	116.47	114.59	1.0164	48.968	165.57
5_magic_e7_w3arab_magic_w3	Spain	77	inside	noncorner	25	Sf-2	30.867	0.06043	0.40267	368.77	0.93795	29.578	15.519	0.58286	0.4631	138.11	6.6634	97.025	0.54615	30.054	68.165	107.82	122.03	0.88358	69.077	236.94
5_magic_e7_w4arab_magic_w4	Spain	77	inside	noncorner	28	Sf-2	40.963	0.079485	0.32808	832.68	-0.54058	31.797	31.102	0.5629	0.40757	335.65	4.1276	183.03	0.37205	40.116	99.808	158.66	230.77	0.68753	98.55	596.28
5_magic_e7_w5arab_magic_w5	Spain	77	inside	noncorner	32	Sf-2	55.258	0.16634	0.19765	1972.5	0.62363	41.09	48.917	0.55085	0.364	727.13	1.1882	320.1	0.0073964	50.231	140.91	249.52	425.95	0.5858	144.45	1320
5_magic_e8_w1arab_magic_w1	Russia	89	inside	noncorner	17	Wil-2	8.7228	0.067872	0.15399	42.288	0.48239	6.5039	6.7362	0.7969	0.22186	27.787	2.2689	31.867	0.15067	8.5425	36.546	50.959	37.63	1.3542	22.522	34.869
5_magic_e8_w2arab_magic_w2	Russia	89	inside	noncorner	22	Wil-2	13.694	0.08739	0.15084	114.93	0.81142	12.682	9.5492	0.7297	0.23823	70.616	1.7261	60.369	0.070939	13.148	51.609	81.999	76.095	1.0776	37.491	96.774
5_magic_e8_w3arab_magic_w3	Russia	89	inside	noncorner	25	Wil-2	19.189	0.070464	0.16421	214.46	0.91956	16.182	14.325	0.74319	0.23468	124.28	2.3304	78.858	0.15958	18.766	50.038	104.21	113.8	0.91573	48.96	167.22
5_magic_e8_w4arab_magic_w4	Russia	89	inside	noncorner	28	Wil-2	24.086	0.10837	0.15731	364.06	1.3867	20.133	20.966	0.65834	0.26568	188.42	1.4515	118.35	0.033923	23.078	74.338	117.15	148.57	0.78852	64.972	286.2
5_magic_e8_w5arab_magic_w5	Russia	89	inside	noncorner	32	Wil-2	33.601	0.096101	0.13053	794.57	2.0031	29.802	30.253	0.71516	0.22663	434.96	1.3583	157.55	0.023078	30.534	57.07	127.08	235.1	0.54051	92.557	608.2
5_magic_e9_w1arab_magic_w1	Norway	101	inside	noncorner	17	Oy-0	12.343	0.07739	0.23729	88.26	0.68138	12.072	8.9383	0.6356	0.31468	42.001	3.0662	46.446	0.2582	11.992	51.362	86.084	60.13	1.4316	31.574	66.081
5_magic_e9_w2arab_magic_w2	Norway	101	inside	noncorner	22	Oy-0	17.935	0.10513	0.12138	217.6	0.81361	16.356	15.906	0.75224	0.22651	128.6	1.1546	80.432	0.0051466	17.09	50.306	80.491	101.74	0.79114	49.58	170.95
5_magic_e9_w3arab_magic_w3	Norway	101	inside	noncorner	25	Oy-0	24.819	0.093985	0.12006	450.73	0.67432	21.401	21.534	0.76492	0.21405	247.97	1.2775	102.49	0.014841	23.777	42.357	112.05	166.69	0.67221	68.119	324.18
5_magic_e9_w4arab_magic_w4	Norway	101	inside	noncorner	28	Oy-0	31.899	0.096584	0.11101	706.76	1.2473	28.79	25.869	0.76887	0.20759	406.35	1.1493	159.68	0.0048259	29.297	62.749	138.22	236.99	0.58323	87.042	528.5
5_magic_e9_w5arab_magic_w5	Norway	101	inside	noncorner	32	Oy-0	43.694	0.098998	0.10671	1366.7	1.5618	38.295	38.595	0.73518	0.2057	783.98	1.0779	222.03	0.0014044	40.729	62.881	161.31	355.62	0.4536	120.82	1066.4
6_magic_e1_w1arab_magic_w1	Scotland	6	inside	noncorner	17	EDi-0	14.662	0.08859	0.19331	127.58	0.20877	11.268	13.01	0.66355	0.2819	66.985	2.1821	68.779	0.138	14.384	70.621	106.18	84.336	1.259	37.958	100.95
6_magic_e1_w2arab_magic_w2	Scotland	6	inside	noncorner	22	EDi-0	24.814	0.11098	0.15068	371.72	0.93905	19.962	19.511	0.6446	0.26166	215.15	1.3577	142.22	0.023016	24.12	94.014	147.52	178.15	0.82805	68.293	333.78
6_magic_e1_w3arab_magic_w3	Scotland	6	inside	noncorner	25	EDi-0	33.336	0.13711	0.18756	742.29	-0.19837	27.523	27.824	0.6231	0.32466	301.81	1.368	195.52	0.024147	30.801	126.66	209.27	251.31	0.83269	88.356	484.37
6_magic_e1_w4arab_magic_w4	Scotland	6	inside	noncorner	28	EDi-0	43.397	0.10873	0.15079	1276.6	0.47794	35.534	41.363	0.60933	0.25951	627.27	1.3869	301.7	0.02627	41.348	145.11	261.17	404.75	0.64525	119.35	1029.4
6_magic_e1_w5arab_magic_w5	Scotland	6	inside	noncorner	32	EDi-0	60.136	0.13671	0.1558	2606.5	1.6504	55.366	54.464	0.56824	0.29251	1107.2	1.1396	469.41	0.0042573	55.499	199.01	314.47	590.07	0.53293	166.39	1948.5
6_magic_e10_w1arab_magic_w1	Lithuania	114	outside	noncorner	17	Kn-0	11.057	0.069421	0.20038	73.432	0.65907	7.081	10.796	0.69584	0.2698	34.927	2.8864	42.647	0.2356	10.71	52.074	71.335	49.915	1.4291	27.997	50.194
6_magic_e10_w2arab_magic_w2	Lithuania	114	outside	noncorner	22	Kn-0	18.54	0.073423	0.16053	211.62	1.045	16.807	12.905	0.74724	0.23396	123.55	2.1864	81.917	0.13864	18.132	54.312	108.06	115.55	0.93518	48.623	165.35
6_magic_e10_w3arab_magic_w3	Lithuania	114	outside	noncorner	25	Kn-0	25.938	0.091035	0.16787	409.3	0.8293	22.863	20.869	0.65934	0.25891	211.85	1.8441	135.17	0.088077	25.45	86.249	138.79	171.47	0.8094	68.277	321.32
6_magic_e10_w4arab_magic_w4	Lithuania	114	outside	noncorner	28	Kn-0	31.621	0.1242	0.13378	656.48	1.0475	24.895	28.094	0.67362	0.25797	345.97	1.0771	169.41	0.0013779	29.91	82.951	151.48	228.93	0.66168	87.657	513.6
6_magic_e10_w5arab_magic_w5	Lithuania	114	outside	noncorner	32	Kn-0	42.944	0.097517	0.11776	1328.5	0.705	37.094	36.343	0.71685	0.21528	722.23	1.2076	224.17	0.0088455	39.946	69.579	173.33	353.82	0.48989	119.17	1007.5
6_magic_e11_w1arab_magic_w1	Italy	126	inside	noncorner	17	Ct-1	9.9126	0.11444	0.17387	62.884	0.39167	8.5903	8.7064	0.62991	0.28831	32.638	1.5194	48.294	0.042498	9.6762	71.458	99.944	57.114	1.7499	27.245	51.814
6_magic_e11_w2arab_magic_w2	Italy	126	inside	noncorner	22	Ct-1	16.585	0.11315	0.16806	188.81	0.63106	13.93	15.278	0.63857	0.2812	91.607	1.4853	82.946	0.038132	16.289	75.104	121.39	105.45	1.1511	45.094	143.46
6_magic_e11_w3arab_magic_w3	Italy	126	inside	noncorner	25	Ct-1	23.402	0.095604	0.28992	309.83	0.72473	22.221	16.101	0.53083	0.38552	115.37	3.0325	114.71	0.25405	22.817	114.06	162.18	136.79	1.1856	58.028	217.34
6_magic_e11_w4arab_magic_w4	Italy	126	inside	noncorner	28	Ct-1	30.477	0.092792	0.22681	557.93	0.28148	29.057	20.02	0.60205	0.31961	234.78	2.4443	138.26	0.17584	29.876	81.425	148.26	186.57	0.79467	77.431	389.97
6_magic_e11_w5arab_magic_w5	Italy	126	inside	noncorner	32	Ct-1	45.031	0.12173	0.25085	1062	1.4572	34.549	43.111	0.50833	0.37259	441.07	2.0607	241.69	0.1201	44.09	132.44	187.41	287.5	0.65183	114.2	867.68
6_magic_e12_w1arab_magic_w1	Germany	138	outside	noncorner	17	Wu-0	8.4969	0.089598	0.15901	47.85	0.48436	6.5008	8.3581	0.71742	0.24861	25.523	1.7747	35.226	0.077955	8.2714	48.618	73.064	43.184	1.692	22.642	35.576
6_magic_e12_w2arab_magic_w2	Germany	138	outside	noncorner	22	Wu-0	16.714	0.074387	0.2011	143.41	0.42283	14.979	9.8859	0.67363	0.27548	70.853	2.7034	64.85	0.21156	16.227	59.355	98.242	83.431	1.1775	39.96	105.18
6_magic_e12_w3arab_magic_w3	Germany	138	outside	noncorner	25	Wu-0	17.057	0.09758	0.13317	201.44	0.45732	15.968	14.77	0.7212	0.23075	110.52	1.3647	88.456	0.023786	16.049	70.798	120.7	115.5	1.0451	46.49	153.24
6_magic_e12_w4arab_magic_w4	Germany	138	outside	noncorner	28	Wu-0	23.602	0.10296	0.11997	370.27	1.2007	19.186	21.41	0.71656	0.22293	208.3	1.1651	143.7	0.0058165	21.756	99.14	157.3	181.01	0.86899	64.086	290.7
6_magic_e12_w5arab_magic_w5	Germany	138	outside	noncorner	32	Wu-0	30.926	0.097908	0.1087	700.48	1.1228	27.789	27.489	0.76998	0.20661	401.74	1.1102	164.58	0.0027268	28.371	67.427	159.84	253.41	0.63077	85.915	521.76
6_magic_e13_w1arab_magic_w1	Japan	150	inside	noncorner	17	Tsu-0	13.261	0.10634	0.15594	112.4	0.62428	11.484	12.296	0.67983	0.26227	61.631	1.4665	63.298	0.035772	13.1	65.01	95.109	76.562	1.2423	36.157	90.657
6_magic_e13_w2arab_magic_w2	Japan	150	inside	noncorner	22	Tsu-0	26.29	0.11107	0.171	411.91	0.83146	21.491	20.89	0.62269	0.28207	213.32	1.5396	136.46	0.045149	25.646	87.29	165.17	187.71	0.87992	69.781	342.58
6_magic_e13_w3arab_magic_w3	Japan	150	inside	noncorner	25	Tsu-0	36.53	0.1369	0.18906	781.11	0.0092708	28.821	27.36	0.56609	0.32595	352.34	1.381	222.95	0.025607	35.325	141.07	246.74	294.85	0.83683	96.468	622.41
6_magic_e13_w4arab_magic_w4	Japan	150	inside	noncorner	28	Tsu-0	43.356	0.13355	0.17314	1264.2	0.57752	34.754	37.256	0.57359	0.30669	558.93	1.2964	264.52	0.016662	40.488	125.18	252.99	376.04	0.67278	118.9	974.44
6_magic_e13_w5arab_magic_w5	Japan	150	inside	noncorner	32	Tsu-0	63.935	0.10988	0.16126	2945.9	1.315	54.75	59.864	0.58508	0.27114	1269.9	1.4676	398.35	0.035912	60.223	124.96	242.58	555.02	0.43706	175.33	2170.4
6_magic_e14_w1arab_magic_w1	USA	162	outside	noncorner	17	Col-0	9.4782	0.077896	0.16972	53.251	0.41082	6.4961	8.4682	0.72183	0.24762	32.753	2.1789	44.027	0.13752	9.2352	59.181	83.938	52.433	1.6009	25.494	45.376
6_magic_e14_w2arab_magic_w2	USA	162	outside	noncorner	22	Col-0	17.575	0.094349	0.18783	171.42	0.84228	16.531	12.925	0.66203	0.28218	102.2	1.9909	86.043	0.10976	17.115	72.44	108.29	105.2	1.0294	47.48	154.37
6_magic_e14_w3arab_magic_w3	USA	162	outside	noncorner	25	Col-0	21.899	0.09611	0.18126	302.18	0.043751	20.587	15.539	0.65603	0.27737	155.16	1.886	118.23	0.09425	21.335	90.083	155.1	155.13	0.99979	57.872	236.52
6_magic_e14_w4arab_magic_w4	USA	162	outside	noncorner	28	Col-0	26.999	0.11638	0.15149	483.39	0.051339	25.023	21.686	0.68027	0.26787	247.98	1.3017	136.91	0.01718	25.94	75.591	196.52	220.76	0.89021	72.795	364.53
6_magic_e14_w5arab_magic_w5	USA	162	outside	noncorner	32	Col-0	36.293	0.11256	0.16621	883.22	1.187	29.631	31.737	0.66207	0.27877	418.19	1.4766	173.83	0.037037	34.709	72.259	108.78	213.28	0.51001	97.157	631.65
6_magic_e15_w1arab_magic_w1	Russia	174	inside	noncorner	17	Rsch-4	12.665	0.10085	0.15096	102.87	0.12852	11.407	10.024	0.67905	0.25181	58.707	1.4969	59.797	0.039597	12.335	60.907	101.52	77.198	1.315	35.289	86.453
6_magic_e15_w2arab_magic_w2	Russia	174	inside	noncorner	22	Rsch-4	25.151	0.095673	0.14049	436.2	0.65954	23.203	19.611	0.71512	0.23617	226.88	1.4685	114.93	0.036015	23.935	58.218	147.5	182.93	0.80631	67.752	317.25
6_magic_e15_w3arab_magic_w3	Russia	174	inside	noncorner	25	Rsch-4	36.714	0.10822	0.16021	879.27	0.096873	33.569	28.129	0.63971	0.26843	407.96	1.4804	215.78	0.037509	34.839	114.13	196.52	283.15	0.69406	96.232	637.72
6_magic_e15_w4arab_magic_w4	Russia	174	inside	noncorner	28	Rsch-4	46.143	0.11406	0.13668	1505.2	1.5162	37.513	41.125	0.63809	0.25074	692.56	1.1983	267.22	0.0081336	42.296	103.1	186.68	359.57	0.51918	126.04	1085.4
6_magic_e15_w5arab_magic_w5	Russia	174	inside	noncorner	32	Rsch-4	60.165	0.10145	0.12951	2869	2.6741	53.443	54.945	0.63242	0.23096	1340.6	1.2767	415.18	0.014767	57.385	128.57	287.43	620.75	0.46303	171.75	2119.8
6_magic_e16_w1arab_magic_w1	Germany	186	outside	noncorner	17	No-0	8.7226	0.070155	0.12706	49.097	0.55809	7.1437	8.296	0.84514	0.19722	34.199	1.8112	35.318	0.083264	8.6239	36.474	59.045	44.936	1.314	23.611	40.465
6_magic_e16_w2arab_magic_w2	Germany	186	outside	noncorner	22	No-0	15.74	0.083993	0.13227	157.32	1.0786	12.275	14.67	0.77844	0.21626	98.894	1.5748	69.929	0.04983	15.068	49.448	98.111	98.502	0.99603	42.541	127.04
6_magic_e16_w3arab_magic_w3	Germany	186	outside	noncorner	25	No-0	21.551	0.083957	0.13802	276.29	1.1804	20.301	17.514	0.74504	0.22198	173.06	1.644	104.08	0.059322	21.198	62.594	103.36	133.74	0.77284	57.31	232.28
6_magic_e16_w4arab_magic_w4	Germany	186	outside	noncorner	28	No-0	29.656	0.11167	0.11842	613.34	0.73787	27.37	24.87	0.71236	0.23009	325.94	1.0605	156.24	0.00086179	28.039	74.897	137.19	211.46	0.64878	80.735	457.54
6_magic_e16_w5arab_magic_w5	Germany	186	outside	noncorner	32	No-0	39.611	0.092067	0.11533	1155.6	2.3978	33.177	37.38	0.78873	0.20739	656.24	1.2526	170.71	0.012576	37.289	44.407	134.36	296.94	0.45249	109	832.03
6_magic_e17_w1arab_magic_w1	Ireland	198	inside	noncorner	17	Bur-0	16.278	0.082283	0.20156	154.2	0.22793	10.428	15.41	0.68446	0.28385	78.483	2.4497	73.769	0.1766	15.804	69.338	97.765	87.595	1.1161	40.999	114.66
6_magic_e17_w2arab_magic_w2	Ireland	198	inside	noncorner	22	Bur-0	25.002	0.082628	0.17563	352.42	0.88333	24.412	19.32	0.69291	0.25826	195.81	2.1255	134.23	0.12968	24.329	92.012	158.96	176.43	0.90098	64.859	282.6
6_magic_e17_w3arab_magic_w3	Ireland	198	inside	noncorner	25	Bur-0	35.313	0.098314	0.19137	667.55	0.94981	34.334	25.054	0.60191	0.28969	333.64	1.9465	202.74	0.10319	34.416	123.2	198.23	257.17	0.77082	89.488	554.3
6_magic_e17_w4arab_magic_w4	Ireland	198	inside	noncorner	28	Bur-0	58.642	0.11407	0.17997	1174	0.91252	38.656	34.207	0.5734	0.29404	520.74	1.5777	281.32	0.050229	39.44	151.98	217.81	336.78	0.64674	114.82	908.16
6_magic_e17_w5arab_magic_w5	Ireland	198	inside	noncorner	32	Bur-0	51.623	0.12772	0.13854	2048.3	2.1462	47.216	45.267	0.57715	0.26626	938.31	1.0847	381.12	0.0016507	49.679	154.8	268.08	501.54	0.53451	148.3	1625.8
6_magic_e18_w1arab_magic_w1	Germany	210	outside	noncorner	17	Ler-0	12.956	0.08191	0.12803	122.03	0.89067	12.398	10.08	0.81159	0.20994	75.006	1.5631	56.024	0.048262	12.389	41.845	68.359	71.606	0.95466	36.154	92.419
6_magic_e18_w2arab_magic_w2	Germany	210	outside	noncorner	22	Ler-0	22.399	0.070462	0.15515	297.56	1.6887	14.977	20.219	0.80158	0.22561	189.2	2.2019	101.22	0.14091	21.884	54.158	85.052	126.85	0.67048	58.781	236.03
6_magic_e18_w3arab_magic_w3	Germany	210	outside	noncorner	25	Ler-0	29.187	0.08567	0.13488	527.68	1.0353	22.27	25.717	0.74669	0.22055	325.76	1.5744	132.31	0.049778	28.161	53.738	91.164	172.33	0.52901	78.407	436.28
6_magic_e18_w4arab_magic_w4	Germany	210	outside	noncorner	28	Ler-0	39.525	0.089171	0.15021	999.34	1.5488	34.763	30.869	0.72638	0.23938	533.15	1.6845	195.65	0.065012	38.379	71.795	114.39	246.96	0.4632	104.08	733.99
6_magic_e18_w5arab_magic_w5	Germany	210	outside	noncorner	32	Ler-0	49.426	0.098368	0.12584	1803.3	2.3248	44.668	41.67	0.73526	0.2242	961.09	1.2792	236.71	0.015008	46.521	58.302	138.72	365.14	0.37992	137.75	1307.1
6_magic_e19_w1arab_magic_w1	Libya	222	outside	noncorner	17	Mt-0	14.812	0.092209	0.22158	125.99	0.82767	12.057	10.666	0.65189	0.31379	60.487	2.403	63.431	0.16998	14.399	66.519	96.8	76.519	1.2651	37.92	92.787
6_magic_e19_w2arab_magic_w2	Libya	222	outside	noncorner	22	Mt-0	26.442	0.112	0.21161	392.44	0.6115	17.001	23.47	0.60171	0.32361	173.33	1.8893	124.9	0.094728	25.247	90.004	162.05	167.6	0.96691	67.753	288.07
6_magic_e19_w3arab_magic_w3	Libya	222	outside	noncorner	25	Mt-0	33.965	0.13579	0.20074	615.28	1.2308	23.591	28.097	0.53519	0.33653	271.65	1.4784	187.83	0.037253	33.018	129.88	210.44	239.09	0.88015	87.594	507.56
6_magic_e19_w4arab_magic_w4	Libya	222	outside	noncorner	28	Mt-0	39.989	0.10774	0.19297	869.43	0.83629	28.028	32.052	0.57817	0.30071	429.63	1.7911	243.37	0.080331	38.783	137.86	270.3	340.78	0.79318	106.48	743.1
6_magic_e19_w5arab_magic_w5	Libya	222	outside	noncorner	32	Mt-0	50.848	0.13544	0.14107	1779.7	1.7821	45.409	44.51	0.56747	0.27651	774.93	1.0416	304.11	0.00041434	47.917	119.35	218.55	411.53	0.53106	140.25	1365.6
6_magic_e2_w1arab_magic_w1	CanaryI	18	outside	noncorner	17	Can-0	10.058	0.083652	0.14298	65.947	0.33366	8.3639	9.6417	0.77557	0.22663	41.643	1.7092	39.233	0.068525	9.6633	36.962	62.735	51.112	1.2274	27.513	53.694
6_magic_e2_w2arab_magic_w2	CanaryI	18	outside	noncorner	22	Can-0	17.37	0.081668	0.12149	189.18	0.1562	16.96	14.258	0.82091	0.20316	128.04	1.4876	64.101	0.038426	17.026	32.091	75.249	98.158	0.76661	46.7	155.97
6_magic_e2_w3arab_magic_w3	CanaryI	18	outside	noncorner	25	Can-0	24.979	0.092498	0.16825	371.44	-0.41239	23.913	19.552	0.71396	0.26075	207.83	1.819	123.61	0.084407	24.44	73.516	104.96	147.69	0.71064	65.484	291.09
6_magic_e2_w4arab_magic_w4	CanaryI	18	outside	noncorner	28	Can-0	31.414	0.095237	0.1412	644.03	0.61313	28.732	24.846	0.72132	0.23644	363.73	1.4826	168.2	0.037794	29.449	77.785	129.57	217.09	0.59684	84.416	504.26
6_magic_e2_w5arab_magic_w5	CanaryI	18	outside	noncorner	32	Can-0	46.01	0.097066	0.12825	1373	0.3527	38.516	36.109	0.73434	0.22531	796.4	1.3212	289.14	0.019152	44.643	104.98	223.47	421.87	0.52972	124.07	1084.5
6_magic_e3_w1arab_magic_w1	Russia	30	inside	noncorner	17	WS-0	12.549	0.058958	0.2337	81.071	0.77332	11.801	7.6361	0.71982	0.29266	40.787	3.9639	51.648	0.35652	12.258	65.401	100	63.865	1.5658	30.422	56.663
6_magic_e3_w2arab_magic_w2	Russia	30	inside	noncorner	22	WS-0	21.606	0.12226	0.1537	321.29	0.21389	20.353	19.755	0.60631	0.27597	149.77	1.2572	116.16	0.012981	20.218	90.091	148.35	149.06	0.99524	59.725	247.02
6_magic_e3_w3arab_magic_w3	Russia	30	inside	noncorner	25	WS-0	29.124	0.13028	0.15001	564.2	0.19545	25.631	25.329	0.64532	0.28029	259.48	1.1514	155.64	0.0049521	26.738	93.358	183.68	218.31	0.84136	77.446	402.09
6_magic_e3_w4arab_magic_w4	Russia	30	inside	noncorner	28	WS-0	36.721	0.12527	0.12564	954.66	0.8244	34.34	29.752	0.66396	0.25091	469.95	1.003	243.07	2.25E-06	34.792	125.72	234.55	332	0.70646	100.3	707.79
6_magic_e3_w5arab_magic_w5	Russia	30	inside	noncorner	32	WS-0	48.071	0.11944	0.13391	1818.1	0.59567	43.973	44.644	0.61374	0.25335	864.9	1.1211	343.19	0.0032601	46.849	136.18	286.65	497.92	0.5757	138.22	1409.2
6_magic_e4_w1arab_magic_w1	Netherlands	42	outside	noncorner	17	Hi-0	13.586	0.1012	0.19765	112.98	0.55416	13.305	10.76	0.61237	0.29885	54.494	1.9531	64.994	0.10416	13.208	77.517	111.59	77.98	1.431	35.688	88.99
6_magic_e4_w2arab_magic_w2	Netherlands	42	outside	noncorner	22	Hi-0	23.092	0.1218	0.15072	353.15	-0.27205	18.558	19.904	0.65783	0.27252	167.29	1.2374	113.31	0.011257	20.985	76.743	146.49	156.54	0.93577	61.343	254.3
6_magic_e4_w3arab_magic_w3	Netherlands	42	outside	noncorner	25	Hi-0	30.242	0.11241	0.15375	646.84	-0.234	25.48	26.234	0.60772	0.26615	291.3	1.3678	172.77	0.024126	29.042	102.47	200.27	241.53	0.82915	81.903	479.33
6_magic_e4_w4arab_magic_w4	Netherlands	42	outside	noncorner	28	Hi-0	39.991	0.11469	0.13471	1140.3	1.2145	36.426	32.672	0.63208	0.2494	526.76	1.1746	268.86	0.0064431	37.202	137.23	232.84	350.21	0.66485	108.87	833.38
6_magic_e4_w5arab_magic_w5	Netherlands	42	outside	noncorner	32	Hi-0	55.131	0.12351	0.13396	2128	1.5518	48.934	49.202	0.59392	0.25747	947.72	1.0846	425.56	0.0016485	50.845	191.09	294.85	528.62	0.55778	150.54	1595.7
6_magic_e5_w1arab_magic_w1	Germany	54	inside	noncorner	17	Zu-0	11.304	0.083858	0.13417	82.75	0.5386	9.9092	9.9092	0.78059	0.21803	50.285	1.6	50.011	0.053252	10.7	49.739	70.85	59.688	1.187	30.69	64.419
6_magic_e5_w2arab_magic_w2	Germany	54	inside	noncorner	22	Zu-0	20.275	0.10054	0.12724	269.59	0.68088	17.499	15.854	0.73289	0.22778	161.43	1.2656	98.981	0.013738	19.305	60.693	118.83	138.5	0.85798	55.868	220.26
6_magic_e5_w3arab_magic_w3	Germany	54	inside	noncorner	25	Zu-0	28.515	0.10076	0.14287	492.14	0.55418	23.038	22.772	0.67601	0.24363	280.69	1.4179	153.19	0.029875	27.648	83.601	173.26	220.53	0.78566	76.422	415.22
6_magic_e5_w4arab_magic_w4	Germany	54	inside	noncorner	28	Zu-0	36.94	0.11561	0.11993	979.39	1.048	31.467	32.163	0.67946	0.23554	498.77	1.0373	241.76	0.0003353	34.463	117.19	208.29	322.32	0.64623	101.57	734.08
6_magic_e5_w5arab_magic_w5	Germany	54	inside	noncorner	32	Zu-0	51.343	0.099146	0.10927	2012.4	1.7936	43.585	48.394	0.72466	0.20842	1092.1	1.1022	260.06	0.0023615	48.414	61.929	183.18	447.27	0.40955	143.71	1507.1
6_magic_e6_w1arab_magic_w1	Germany	66	outside	noncorner	17	Po-0	13.954	0.067413	0.16083	116.48	0.81129	9.676	13.29	0.79046	0.22825	70.698	2.3858	57.658	0.16752	13.645	47.024	73.419	72.045	1.0191	35.955	89.439
6_magic_e6_w2arab_magic_w2	Germany	66	outside	noncorner	22	Po-0	22.98	0.08788	0.14431	330.35	0.3321	20.192	17.948	0.71869	0.23219	188.09	1.6422	119.15	0.059072	22.47	75.483	131.13	157.05	0.83495	60.832	261.71
6_magic_e6_w3arab_magic_w3	Germany	66	outside	noncorner	25	Po-0	31.467	0.1076	0.14642	655.22	0.84597	26.767	24.769	0.66462	0.25401	331.89	1.3608	165.58	0.02336	30.406	82.606	144.77	219.2	0.66045	84.711	499.37
6_magic_e6_w4arab_magic_w4	Germany	66	outside	noncorner	28	Po-0	38.87	0.11293	0.12427	1063	1.6315	34.251	32.302	0.68238	0.23719	554.88	1.1004	222.62	0.0022844	36.351	89.32	161.2	299.07	0.53899	107.78	813.15
6_magic_e6_w5arab_magic_w5	Germany	66	outside	noncorner	32	Po-0	52.037	0.10244	0.11602	1919.6	2.3178	44.336	44.487	0.71103	0.21846	1068.2	1.1325	300.95	0.0038633	50.422	84.787	201.9	464.4	0.43474	144.95	1502.4
6_magic_e7_w1arab_magic_w1	Spain	78	inside	noncorner	17	Sf-2	13.906	0.082394	0.25084	103.37	0.34368	12.776	11.614	0.58862	0.33324	51.784	3.0444	58.927	0.25552	13.527	67.056	98.842	71.543	1.3816	35.95	87.974
6_magic_e7_w2arab_magic_w2	Spain	78	inside	noncorner	22	Sf-2	24.348	0.099841	0.19915	334.21	0.57449	22.381	16.413	0.63733	0.29899	177.03	1.9947	132.63	0.11032	23.609	99.359	166.89	171.89	0.97093	64.206	277.77
6_magic_e7_w3arab_magic_w3	Spain	78	inside	noncorner	25	Sf-2	32.816	0.11959	0.22883	602.51	-0.45744	27.324	23.742	0.53988	0.34841	289.58	1.9135	208.94	0.09831	32.253	150.75	216.1	250.16	0.86386	87.597	536.38
6_magic_e7_w4arab_magic_w4	Spain	78	inside	noncorner	28	Sf-2	41.279	0.15895	0.20626	1038	0.61787	31.519	35.268	0.51761	0.36521	439.83	1.2976	268.55	0.016778	40.489	163.97	261.39	339.07	0.7709	111.26	849.75
6_magic_e7_w5arab_magic_w5	Spain	78	inside	noncorner	32	Sf-2	59.322	0.14672	0.19556	2261.8	0.20619	50.873	47.261	0.50501	0.34228	879.57	1.3328	352.05	0.020356	57.387	140.91	308.7	521.08	0.59242	158.79	1741.7
6_magic_e8_w1arab_magic_w1	Russia	90	outside	noncorner	17	Wil-2	11.756	0.079772	0.1901	79.929	0.61527	8.8268	10.104	0.68598	0.26988	42.49	2.3831	48.911	0.16714	11.437	56.302	82.571	59.232	1.394	29.979	61.941
6_magic_e8_w2arab_magic_w2	Russia	90	outside	noncorner	22	Wil-2	17.52	0.090211	0.16235	193.76	0.83733	12.086	16.562	0.70679	0.25256	113.98	1.7996	87.42	0.081578	17.07	67.047	100.69	107.13	0.93987	48.386	161.27
6_magic_e8_w3arab_magic_w3	Russia	90	outside	noncorner	25	Wil-2	22.981	0.10493	0.14767	329.58	0.58781	18.835	18.437	0.67617	0.2526	178.16	1.4074	118.77	0.028632	22.186	79.18	138.43	157.04	0.88145	61.512	263.49
6_magic_e8_w4arab_magic_w4	Russia	90	outside	noncorner	28	Wil-2	30.98	0.094379	0.16921	582.31	1.1184	25.409	24.437	0.67606	0.26359	307.6	1.7929	169.83	0.080596	30.5	93.766	178.16	234.1	0.76106	82.79	454.99
6_magic_e8_w5arab_magic_w5	Russia	90	outside	noncorner	32	Wil-2	39.873	0.10601	0.11824	1070.6	1.5358	31.457	34.769	0.7044	0.22425	595.94	1.1154	209.07	0.002976	38.562	73.349	150.84	299.82	0.50311	108.94	846.02
6_magic_e9_w1arab_magic_w1	Norway	102	inside	noncorner	17	Oy-0	10.817	0.067622	0.16518	67.342	0.63179	7.7774	10.331	0.75777	0.2328	40.088	2.4428	44.085	0.17562	10.508	48.481	69.283	52.701	1.3146	27.559	52.902
6_magic_e9_w2arab_magic_w2	Norway	102	inside	noncorner	22	Oy-0	18.239	0.0701	0.15079	179.83	1.1529	12.005	17.107	0.78763	0.22089	118.76	2.151	72.996	0.13343	17.708	44.867	69.172	90.636	0.76319	46.905	150.78
6_magic_e9_w3arab_magic_w3	Norway	102	inside	noncorner	25	Oy-0	21.635	0.10032	0.11892	317.47	1.1092	18.078	18.61	0.73204	0.21924	195.74	1.1854	110.64	0.0071975	21.041	62.539	114.45	149.67	0.76466	60.401	267.39
6_magic_e9_w4arab_magic_w4	Norway	102	inside	noncorner	28	Oy-0	30.183	0.083783	0.13534	550.56	0.086609	27.26	22.392	0.76166	0.21912	336.83	1.6153	144.54	0.055358	29.551	62.025	112.4	194.57	0.57767	79.733	442.23
6_magic_e9_w5arab_magic_w5	Norway	102	inside	noncorner	32	Oy-0	42.226	0.10309	0.10425	1284.6	1.887	37.995	38.595	0.73577	0.20734	741.74	1.0113	240.13	3.15E-05	39.278	77.74	148.5	331.89	0.44745	118.08	1008.1
7_magic_e1_w1arab_magic_w1	Scotland	7	outside	noncorner	17	EDi-0	12.695	0.081048	0.17879	96.534	0.92888	12.197	9.7578	0.71051	0.25984	53.721	2.206	57.834	0.1415	12.325	62.262	88.034	68.77	1.2801	33.01	75.608
7_magic_e1_w2arab_magic_w2	Scotland	7	outside	noncorner	22	EDi-0	21.108	0.088148	0.14083	297.2	0.23674	19.061	19.511	0.73389	0.22897	174.2	1.5976	106.65	0.052928	20.106	65.301	102.43	133.58	0.76682	57.751	237.36
7_magic_e1_w3arab_magic_w3	Scotland	7	outside	noncorner	25	EDi-0	29.653	0.11648	0.12627	593.41	0.81212	26.62	26.921	0.71516	0.24275	314.46	1.084	151.19	0.0016239	27.026	72.691	173.04	233.27	0.74181	80.44	439.7
7_magic_e1_w4arab_magic_w4	Scotland	7	outside	noncorner	28	EDi-0	39.629	0.1155	0.11913	1118.7	1.0366	34.423	33.868	0.70226	0.23463	565.02	1.0314	220.29	0.0002394	36.181	85.887	197.88	334.38	0.59179	108.06	804.58
7_magic_e1_w5arab_magic_w5	Scotland	7	outside	noncorner	32	EDi-0	54.598	0.12443	0.14267	2205.5	1.3289	48.295	50.552	0.58939	0.26709	989.01	1.1466	377.37	0.0046647	50.827	143.99	245.33	492.58	0.49806	151.81	1678
7_magic_e10_w1arab_magic_w1	Lithuania	115	inside	noncorner	17	Kn-0	10.673	0.055846	0.19405	62.707	0.59629	6.8488	10.331	0.78032	0.2499	35.897	3.4747	42.211	0.30586	10.362	49.636	70.054	50.147	1.397	26.206	46.003
7_magic_e10_w2arab_magic_w2	Lithuania	115	inside	noncorner	22	Kn-0	17.499	0.09333	0.14896	207.77	0.59756	17.107	15.006	0.72227	0.24229	114.95	1.596	80.292	0.052714	17.068	56.083	97.637	105.94	0.92161	48.024	159.15
7_magic_e10_w3arab_magic_w3	Lithuania	115	inside	noncorner	25	Kn-0	26.387	0.084334	0.19345	407.33	1.2255	24.99	20.471	0.66824	0.27778	205.56	2.2938	127.12	0.1543	25.812	78.615	120.9	157.65	0.76692	67.877	307.62
7_magic_e10_w4arab_magic_w4	Lithuania	115	inside	noncorner	28	Kn-0	34.054	0.10339	0.13798	779.62	1.4831	30.32	29.346	0.69798	0.24138	389.77	1.3346	174.75	0.020539	31.572	78.345	148.88	240.89	0.61803	91.408	558.42
7_magic_e10_w5arab_magic_w5	Lithuania	115	inside	noncorner	32	Kn-0	43.659	0.11039	0.12023	1417.6	1.6127	37.844	40.848	0.67179	0.23061	694.97	1.0892	251.62	0.0018229	40.963	91.102	184.13	357.72	0.51473	120.84	1034.5
7_magic_e11_w1arab_magic_w1	Italy	127	outside	noncorner	17	Ct-1	10.821	0.11617	0.14542	82.154	0.50269	9.9833	9.519	0.67465	0.26159	41.384	1.2518	47.325	0.012507	10.041	54.119	102.85	65.24	1.5764	29.658	61.341
7_magic_e11_w2arab_magic_w2	Italy	127	outside	noncorner	22	Ct-1	18.704	0.10545	0.16279	213.17	0.76989	17.225	14.979	0.6575	0.26824	113.71	1.5438	96.79	0.045695	18.219	82.391	146.62	129.12	1.1355	49.851	172.94
7_magic_e11_w3arab_magic_w3	Italy	127	outside	noncorner	25	Ct-1	25.019	0.12946	0.17082	430.73	1.4117	22.355	23.685	0.5686	0.30028	193.93	1.3194	128.44	0.018968	23.598	85.067	167.88	180.43	0.9304	69.336	341.06
7_magic_e11_w4arab_magic_w4	Italy	127	outside	noncorner	28	Ct-1	33.931	0.12751	0.18297	733.97	0.25288	31.698	30.725	0.55789	0.31048	319.83	1.4349	212.66	0.031908	31.871	141.4	217.25	263.59	0.82418	92.207	573.28
7_magic_e11_w5arab_magic_w5	Italy	127	outside	noncorner	32	Ct-1	51.874	0.14322	0.20448	1619.3	-0.15659	48.368	36.952	0.47271	0.3477	603.28	1.4278	321.5	0.031044	50.36	171.34	279.98	410.98	0.68124	137.1	1276.2
7_magic_e12_w1arab_magic_w1	Germany	139	inside	noncorner	17	Wu-0	10.508	0.086441	0.13921	72.23	0.83744	7.8938	9.4029	0.7737	0.22565	44.645	1.6104	41.324	0.054681	10.063	38.249	76.369	58.391	1.3079	28.75	57.703
7_magic_e12_w2arab_magic_w2	Germany	139	inside	noncorner	22	Wu-0	16.669	0.094896	0.12057	190.91	1.0497	15.278	14.08	0.7551	0.21546	117.18	1.2705	87.379	0.014193	15.756	65.155	107.7	112.34	0.95867	46.435	155.19
7_magic_e12_w3arab_magic_w3	Germany	139	inside	noncorner	25	Wu-0	22.579	0.10166	0.13527	331.73	0.83569	20.758	19.56	0.68213	0.23693	181.73	1.3307	121.94	0.020128	21.772	81.818	138.9	158.88	0.87424	61.304	266.42
7_magic_e12_w4arab_magic_w4	Germany	139	inside	noncorner	28	Wu-0	32.912	0.10051	0.11328	504.17	1.2268	23.774	24.886	0.74338	0.21379	302.3	1.127	126.42	0.0035647	26.653	52.869	137.41	203.81	0.67422	76.312	406.65
7_magic_e12_w5arab_magic_w5	Germany	139	inside	noncorner	32	Wu-0	36.65	0.10466	0.11794	1060.2	1.4663	31.544	34.849	0.68804	0.2226	538.16	1.1268	203.24	0.0035558	34.958	76.753	166.04	298.92	0.55545	103.97	782.16
7_magic_e13_w1arab_magic_w1	Japan	151	outside	noncorner	17	Tsu-0	14.538	0.098557	0.16696	114.3	0.28867	10.44	13.108	0.66418	0.26552	65.87	1.6941	66.867	0.066374	14.135	67.879	98.394	80.506	1.2222	37.877	99.175
7_magic_e13_w2arab_magic_w2	Japan	151	outside	noncorner	22	Tsu-0	27.763	0.10445	0.1854	417.51	0.034407	26.901	20.288	0.60893	0.28984	211.6	1.775	140.71	0.077999	27.08	93.569	154.21	180.64	0.85368	70.88	347.5
7_magic_e13_w3arab_magic_w3	Japan	151	outside	noncorner	25	Tsu-0	35.516	0.12842	0.18735	818.71	0.66523	33.337	28.821	0.56881	0.31577	362.65	1.4589	219.27	0.034831	34.819	132.58	206.42	273.6	0.75446	96.813	637.55
7_magic_e13_w4arab_magic_w4	Japan	151	outside	noncorner	28	Tsu-0	47.446	0.12439	0.2284	1520.6	0.11695	43.512	38.09	0.55031	0.35279	574.06	1.8361	303.33	0.086911	44.338	160.28	252.37	380.62	0.66304	126.23	1043.2
7_magic_e13_w5arab_magic_w5	Japan	151	outside	noncorner	32	Tsu-0	67.813	0.13282	0.14757	3067.8	2.6582	55.802	59.713	0.56328	0.28039	1416	1.111	507.2	0.0027652	65.787	181.67	267.65	615.63	0.43476	189.4	2513.9
7_magic_e14_w1arab_magic_w1	USA	163	inside	noncorner	17	Col-0	9.4518	0.078138	0.15154	56.779	0.6066	9.1642	7.8882	0.74419	0.22968	35.741	1.9394	44.078	0.10213	9.214	54.361	74.893	51.737	1.4476	25.84	48.027
7_magic_e14_w2arab_magic_w2	USA	163	inside	noncorner	22	Col-0	17.697	0.10567	0.15219	192.61	0.9276	12.624	15.78	0.68128	0.25786	109.5	1.4402	84.928	0.032543	17.104	65.874	100.5	104.9	0.95803	48.206	160.72
7_magic_e14_w3arab_magic_w3	USA	163	inside	noncorner	25	Col-0	25.366	0.10388	0.17692	399.62	0.72955	20.321	20.587	0.61375	0.2808	188.08	1.7031	135.92	0.067657	24.849	98.222	157.53	172.13	0.9152	66.288	306.44
7_magic_e14_w4arab_magic_w4	USA	163	inside	noncorner	28	Col-0	34.006	0.12152	0.14742	810.92	1.1343	30.861	27.108	0.62923	0.26894	373.65	1.2131	210.7	0.0092739	31.329	118.81	206.05	277.47	0.7426	92.949	593.83
7_magic_e14_w5arab_magic_w5	USA	163	inside	noncorner	32	Col-0	47.212	0.10812	0.13829	1552.2	2.7308	38.956	42.867	0.64362	0.2464	739.81	1.2791	279.45	0.014995	43.959	105.55	187.93	372.87	0.50401	127.79	1149.5
7_magic_e15_w1arab_magic_w1	Russia	175	outside	noncorner	17	Rsch-4	13.435	0.089376	0.15498	112.2	0.95054	11.176	10.485	0.68905	0.24436	63.34	1.7341	61.37	0.072084	13.198	59.462	91.856	76.277	1.2042	36.143	91.923
7_magic_e15_w2arab_magic_w2	Russia	175	outside	noncorner	22	Rsch-4	24.271	0.10425	0.13824	421.15	1.2457	23.503	20.658	0.67891	0.24248	212.47	1.3261	131.17	0.019652	23.461	80.985	132.31	167.66	0.78913	66.626	312.95
7_magic_e15_w3arab_magic_w3	Russia	175	outside	noncorner	25	Rsch-4	35.958	0.12664	0.13971	848.21	0.97295	33.304	29.456	0.64395	0.26635	388.65	1.1032	190.72	0.0024083	33.532	93.596	166.64	254.49	0.6548	95.004	603.53
7_magic_e15_w4arab_magic_w4	Russia	175	outside	noncorner	28	Rsch-4	43.283	0.11775	0.13614	1340.4	1.4607	38.346	39.18	0.6184	0.2539	618.98	1.1562	282.02	0.0052472	39.905	128.5	199.62	351.51	0.56789	119.98	1000.9
7_magic_e15_w5arab_magic_w5	Russia	175	outside	noncorner	32	Rsch-4	58.301	0.10434	0.1331	2558.6	3.9743	51.041	50.591	0.62805	0.23744	1234.4	1.2756	366.21	0.014668	55.173	108.64	228.02	530.53	0.4298	164.44	1965.4
7_magic_e16_w1arab_magic_w1	Germany	187	inside	noncorner	17	No-0	9.989	0.084001	0.10963	71.603	0.88193	9.4482	8.1807	0.77934	0.19363	42.669	1.3051	46.007	0.017517	9.5863	49.606	67.566	53.693	1.2584	27.436	54.75
7_magic_e16_w2arab_magic_w2	Germany	187	inside	noncorner	22	No-0	14.989	0.066099	0.12828	140.65	1.31	13.473	12.724	0.85053	0.19438	102.52	1.9407	62.913	0.10232	14.567	38.605	61.399	79.34	0.77387	40.809	120.54
7_magic_e16_w3arab_magic_w3	Germany	187	inside	noncorner	25	No-0	21.307	0.078642	0.13607	286.73	1.1377	20.566	15.789	0.77846	0.21471	181.31	1.7302	84.224	0.071537	21.033	39.124	87.999	126.31	0.69667	57.478	232.91
7_magic_e16_w4arab_magic_w4	Germany	187	inside	noncorner	28	No-0	29.744	0.09623	0.12442	545.55	1.7751	27.093	27.37	0.7565	0.22065	337.52	1.2929	154.24	0.016317	28.164	70.488	127.31	207.29	0.61417	80.65	446.16
7_magic_e16_w5arab_magic_w5	Germany	187	inside	noncorner	32	No-0	43.879	0.089398	0.12172	1226.2	2.1146	35.879	42.635	0.72675	0.21111	720.76	1.3615	194.08	0.023435	42.772	52.262	124.57	299.64	0.41573	117.24	991.76
7_magic_e17_w1arab_magic_w1	Ireland	199	outside	noncorner	17	Bur-0	15.414	0.084902	0.17285	150.1	0.23653	12.514	13.209	0.71181	0.25775	80.511	2.0359	73.119	0.11642	15.04	66.405	96.822	88.291	1.0966	40.364	113.11
7_magic_e17_w2arab_magic_w2	Ireland	199	outside	noncorner	22	Bur-0	27.556	0.086147	0.1735	504.8	0.555	23.214	22.165	0.66103	0.25964	237.6	2.014	147.72	0.11318	27.109	91.84	153.7	191.1	0.8043	72.109	359.44
7_magic_e17_w3arab_magic_w3	Ireland	199	outside	noncorner	25	Bur-0	39.229	0.097425	0.19543	938.21	1.1259	35.527	27.175	0.57873	0.29286	419.06	2.006	240.32	0.11199	37.687	137.81	233.75	312.98	0.74687	102.64	724.1
7_magic_e17_w4arab_magic_w4	Ireland	199	outside	noncorner	28	Bur-0	48.512	0.12662	0.16963	1659.9	1.8255	44.496	40.881	0.53655	0.29625	656.74	1.3396	313.69	0.021068	45.631	149.83	262.68	415.35	0.63243	132.47	1224
7_magic_e17_w5arab_magic_w5	Ireland	199	outside	noncorner	32	Bur-0	57.555	0.10674	0.13684	2040.3	0.40954	46.766	43.918	0.62916	0.24358	1105.4	1.282	395.16	0.015276	55.879	141.26	373.36	642.44	0.58116	157.82	1757
7_magic_e18_w1arab_magic_w1	Germany	211	inside	noncorner	17	Ler-0	14.068	0.091369	0.12044	120.52	1.1733	13.441	12.282	0.7659	0.21181	82.269	1.3182	63.292	0.018843	13.687	48.692	68.522	75.082	0.91263	38.543	107.41
7_magic_e18_w2arab_magic_w2	Germany	211	inside	noncorner	22	Ler-0	21.879	0.078717	0.13791	289.62	1.115	20.069	15.875	0.78587	0.21663	195.68	1.752	98.142	0.074672	21.109	49.222	90.388	132.99	0.67964	59.129	249
7_magic_e18_w3arab_magic_w3	Germany	211	inside	noncorner	25	Ler-0	31.354	0.073969	0.17605	536.1	0.82495	26.645	20.415	0.72872	0.25001	308.24	2.38	149.72	0.16669	30.484	72.722	103.29	178.43	0.57886	79.108	422.99
7_magic_e18_w4arab_magic_w4	Germany	211	inside	noncorner	28	Ler-0	38.799	0.078695	0.17259	867.04	1.4706	25.585	34.485	0.69656	0.25129	481.22	2.1932	211.33	0.13962	38.16	92.81	132.51	252.52	0.52475	99.637	690.85
7_magic_e18_w5arab_magic_w5	Germany	211	inside	noncorner	32	Ler-0	52.443	0.098882	0.14434	1739.5	2.3268	38.972	47.666	0.69519	0.24322	934.45	1.4597	254.81	0.034934	48.807	69.482	113.43	325.56	0.3484	140.34	1344.2
7_magic_e19_w1arab_magic_w1	Libya	223	inside	noncorner	17	Mt-0	13.814	0.06934	0.2001	105.28	0.50224	9.6228	11.362	0.71403	0.26943	54.707	2.8857	55.334	0.23551	13.519	55.968	83.797	67.707	1.2376	33.816	76.616
7_magic_e19_w2arab_magic_w2	Libya	223	inside	noncorner	22	Mt-0	22.392	0.1229	0.16377	307.21	0.73187	16.85	18.806	0.57827	0.28667	148.32	1.3326	111.61	0.020334	22.039	83.991	142.11	145.18	0.97882	60.716	256.49
7_magic_e19_w3arab_magic_w3	Libya	223	inside	noncorner	25	Mt-0	30.173	0.11132	0.19014	551.56	1.0297	28.627	19.615	0.59567	0.30145	248.53	1.708	162.99	0.068358	28.52	106.89	174.65	208.34	0.8383	79.24	417.23
7_magic_e19_w4arab_magic_w4	Libya	223	inside	noncorner	28	Mt-0	38.632	0.13387	0.15321	952.46	0.75461	35.382	31.358	0.56378	0.28707	403.57	1.1445	244.22	0.0045405	35.413	147.79	308.02	352.57	0.87363	102.65	715.82
7_magic_e19_w5arab_magic_w5	Libya	223	inside	noncorner	32	Mt-0	49.965	0.11213	0.14411	1656.3	3.0631	41.812	48.407	0.58192	0.25624	802.19	1.2852	350.29	0.015573	48.609	152.96	232.23	431.61	0.53804	138.24	1378.5
7_magic_e2_w1arab_magic_w1	CanaryI	19	inside	noncorner	17	Can-0	13.401	0.07691	0.15217	105.5	0.51304	13.127	9.5255	0.73241	0.22908	62.235	1.9786	57.817	0.10794	13.062	53.713	79.102	70.163	1.1274	34.584	84.973
7_magic_e2_w2arab_magic_w2	CanaryI	19	inside	noncorner	22	Can-0	21.398	0.10029	0.12011	302.1	0.15304	18.911	16.36	0.75172	0.2204	192.26	1.1976	114.47	0.0080821	20.273	68.148	105.74	142.58	0.7416	59.652	255.77
7_magic_e2_w3arab_magic_w3	CanaryI	19	inside	noncorner	25	Can-0	32.505	0.1088	0.13235	722.89	0.10411	27.824	27.523	0.72085	0.24115	399.64	1.2164	197.83	0.0095317	30.547	97.932	172.94	262.9	0.65783	88.882	554.4
7_magic_e2_w4arab_magic_w4	CanaryI	19	inside	noncorner	28	Can-0	46.298	0.111	0.16517	1280.5	0.38454	39.975	34.562	0.59519	0.27617	587.95	1.4879	256.69	0.038464	45.299	112.07	210.58	351.87	0.59846	119.64	987.84
7_magic_e2_w5arab_magic_w5	CanaryI	19	inside	noncorner	32	Can-0	57.191	0.10442	0.13366	2228.6	2.2207	52.658	48.747	0.68336	0.23808	1192.6	1.28	419.18	0.01508	53.673	147.34	280.03	577.89	0.48458	156.18	1745.1
7_magic_e3_w1arab_magic_w1	Russia	31	outside	noncorner	17	WS-0	15.558	0.10483	0.18239	157.07	0.38373	10.876	15.156	0.65237	0.28722	74.533	1.7399	75.517	0.07293	15.255	76.515	116.1	93.021	1.2481	41.339	114.25
7_magic_e3_w2arab_magic_w2	Russia	31	outside	noncorner	22	WS-0	26.534	0.11045	0.13097	466.55	0.33773	24.245	19.904	0.69685	0.24142	243.57	1.1858	131.23	0.0072236	25.043	70.705	135.75	181.83	0.74653	71.086	349.53
7_magic_e3_w3arab_magic_w3	Russia	31	outside	noncorner	25	WS-0	35.064	0.10834	0.1418	819.77	1.1593	30.003	30.154	0.68249	0.25014	407.93	1.3088	178.38	0.017892	32.745	78.006	196.95	283.44	0.69483	94.279	597.71
7_magic_e3_w4arab_magic_w4	Russia	31	outside	noncorner	28	WS-0	43.237	0.10495	0.13315	1373.6	0.93525	39.623	37.399	0.63356	0.2381	676.31	1.2688	272.6	0.014032	41.896	109.88	263.43	422.09	0.62411	120.82	1067.5
7_magic_e3_w5arab_magic_w5	Russia	31	outside	noncorner	32	WS-0	59.728	0.10208	0.13071	2532.6	1.787	52.017	49.336	0.65058	0.23279	1243.5	1.2805	361.01	0.015126	55.557	104.81	314.69	625.55	0.50306	162.87	1911.3
7_magic_e4_w1arab_magic_w1	Netherlands	43	inside	noncorner	17	Hi-0	10.543	0.085275	0.19926	65.782	0.5619	7.6361	10.066	0.66783	0.28453	35.874	2.3367	49.199	0.16048	10.13	67.471	97.052	59.006	1.6448	28.034	53.718
7_magic_e4_w2arab_magic_w2	Netherlands	43	inside	noncorner	22	Hi-0	13.172	0.08613	0.16778	107.19	0.99637	10.476	11.823	0.70852	0.25391	56.24	1.948	51.406	0.10341	12.721	46.988	65.646	60.761	1.0804	34.324	79.376
7_magic_e4_w3arab_magic_w3	Netherlands	43	inside	noncorner	25	Hi-0	15.334	0.099166	0.13586	169.62	0.77587	14.172	13.569	0.69698	0.23503	92.174	1.3701	73.892	0.024379	14.5	59.236	100.38	96.19	1.0436	42.867	132.25
7_magic_e4_w4arab_magic_w4	Netherlands	43	inside	noncorner	28	Hi-0	20.778	0.077716	0.12684	274.28	0.93127	18.63	18.63	0.75648	0.20455	175.88	1.632	103.18	0.057664	19.823	60.529	120.71	145.7	0.82844	56.977	232.49
7_magic_e4_w5arab_magic_w5	Netherlands	43	inside	noncorner	32	Hi-0	30.282	0.11657	0.12707	641.76	1.0235	25.74	26.009	0.65788	0.24364	297.55	1.0901	204.2	0.0018596	27.658	140.14	209.88	249.9	0.83985	81.659	452.28
7_magic_e5_w1arab_magic_w1	Germany	55	outside	noncorner	17	Zu-0	9.8122	0.080681	0.12577	61.459	0.028742	9.4429	8.6268	0.78947	0.20645	40.975	1.5589	36.445	0.047703	9.414	32.416	57.398	48.497	1.1836	26.944	51.902
7_magic_e5_w2arab_magic_w2	Germany	55	outside	noncorner	22	Zu-0	16.616	0.08434	0.12888	184.4	0.42592	15.705	15.256	0.75824	0.21322	118.92	1.5281	82.468	0.043634	15.759	57.188	103.01	110.68	0.9307	46.491	156.84
7_magic_e5_w3arab_magic_w3	Germany	55	outside	noncorner	25	Zu-0	22.902	0.10673	0.1275	384.12	0.84531	19.975	21.307	0.69441	0.23423	200.92	1.1946	117.89	0.0078595	21.477	69.172	136.81	165.79	0.82516	63.394	289.35
7_magic_e5_w4arab_magic_w4	Germany	55	outside	noncorner	28	Zu-0	30.548	0.10012	0.1123	655.63	1.0894	29.378	25.897	0.7499	0.21242	374.22	1.1217	130.72	0.0032891	29.334	45.664	156.12	241.71	0.6459	83.789	499.03
7_magic_e5_w5arab_magic_w5	Germany	55	outside	noncorner	32	Zu-0	40.737	0.085824	0.11174	1276.9	2.3539	37.423	35.92	0.7716	0.19756	756.37	1.302	194.11	0.017208	38.768	49.813	118.02	298.78	0.39502	114.62	980.27
7_magic_e6_w1arab_magic_w1	Germany	67	inside	noncorner	17	Po-0	12.063	0.063121	0.16646	82.978	0.71695	11.075	8.0439	0.7886	0.22958	49.429	2.6371	47.595	0.2026	11.742	45.828	64.942	56.657	1.1462	30.203	62.68
7_magic_e6_w2arab_magic_w2	Germany	67	inside	noncorner	22	Po-0	18.616	0.084701	0.13477	241.54	0.12757	17.499	14.807	0.75171	0.21947	139.99	1.5911	91.083	0.052037	18.08	59.26	96.722	116.36	0.8312	50.729	186.23
7_magic_e6_w3arab_magic_w3	Germany	67	inside	noncorner	25	Po-0	27.183	0.11855	0.14542	481.64	0.67837	22.505	23.171	0.64766	0.26397	237.24	1.2267	159.95	0.010365	25.186	107.83	157.16	193.09	0.81391	72.671	366.31
7_magic_e6_w4arab_magic_w4	Germany	67	inside	noncorner	28	Po-0	36.29	0.11125	0.13874	909.71	1.6142	27.846	32.998	0.68739	0.24999	440.93	1.247	212.8	0.012086	34.14	102.7	185.13	285.7	0.64796	97.286	641.45
7_magic_e6_w5arab_magic_w5	Germany	67	inside	noncorner	32	Po-0	47.79	0.099573	0.13116	1666.3	1.8551	40.128	43.885	0.66594	0.23073	840.67	1.3172	362.49	0.018742	45.452	156.3	246.84	455.54	0.54187	132.85	1262.4
7_magic_e7_w1arab_magic_w1	Spain	79	outside	noncorner	17	Sf-2	12.021	0.081033	0.19539	87.698	0.36343	9.6397	9.5236	0.57654	0.27642	44.81	2.4112	59.153	0.17115	11.778	78.086	112.01	70.846	1.581	33.491	77.723
7_magic_e7_w2arab_magic_w2	Spain	79	outside	noncorner	22	Sf-2	23.24	0.15083	0.16349	362.85	0.30356	19.994	18.651	0.61082	0.31432	162.58	1.0839	114.99	0.0016223	21.546	81.333	138.58	150.1	0.92324	62.779	266.17
7_magic_e7_w3arab_magic_w3	Spain	79	outside	noncorner	25	Sf-2	33.311	0.098286	0.2085	653.79	0.77445	29.446	24.008	0.60278	0.30678	310.46	2.1214	192.53	0.12906	32.457	119.4	221.71	262.36	0.84505	86.542	515.05
7_magic_e7_w4arab_magic_w4	Spain	79	outside	noncorner	28	Sf-2	43.888	0.13765	0.20703	1173.1	0.5562	38.322	31.797	0.54902	0.34468	506.02	1.5041	270.57	0.040522	42.077	144.67	235.84	345.46	0.6827	116.23	921.68
7_magic_e7_w5arab_magic_w5	Spain	79	outside	noncorner	32	Sf-2	61.305	0.14803	0.16276	2525.6	1.3995	51.927	51.174	0.57367	0.31079	1046.7	1.0995	450.59	0.0022451	57.901	193.97	388.17	637.42	0.60896	164.11	1824.6
7_magic_e8_w1arab_magic_w1	Russia	91	inside	noncorner	17	Wil-2	11.4	0.081587	0.17027	71.825	0.62335	7.6653	10.22	0.71076	0.25185	43.056	2.0869	48.594	0.12398	11.068	54.844	78.949	58.303	1.3541	29.696	60.578
7_magic_e8_w2arab_magic_w2	Russia	91	inside	noncorner	22	Wil-2	16.197	0.07853	0.15345	151.69	1.0417	14.921	11.489	0.74833	0.23198	97.509	1.954	72.858	0.1043	15.771	54.438	80.015	88.33	0.90586	43.565	130.3
7_magic_e8_w3arab_magic_w3	Russia	91	inside	noncorner	25	Wil-2	20.753	0.096198	0.13352	295.73	0.86703	19.498	16.845	0.70825	0.22972	160.71	1.388	96.959	0.026401	20.385	58.496	117.49	137.41	0.85503	56.146	226.91
7_magic_e8_w4arab_magic_w4	Russia	91	inside	noncorner	28	Wil-2	28.101	0.10283	0.14482	538.87	1.4922	24.437	23.188	0.68427	0.24765	278.35	1.4084	157.65	0.028749	25.292	89.292	151.71	205.5	0.73826	76.609	406.79
7_magic_e8_w5arab_magic_w5	Russia	91	inside	noncorner	32	Wil-2	40.795	0.087169	0.12838	1100.7	1.825	32.812	37.478	0.72726	0.21555	626.12	1.4728	197.79	0.036558	37.822	62.481	140.56	296.66	0.47381	109.99	860.93
7_magic_e9_w1arab_magic_w1	Norway	103	outside	noncorner	17	Oy-0	10.081	0.047964	0.19651	51.945	0.70888	8.3579	6.5006	0.78858	0.24447	30.157	4.097	35.089	0.36919	9.7874	40.828	56.629	41.325	1.3703	24.065	38.242
7_magic_e9_w2arab_magic_w2	Norway	103	outside	noncorner	22	Oy-0	17.393	0.073163	0.15448	176.56	0.58287	13.055	15.306	0.77292	0.22764	118.11	2.1114	72.974	0.12759	17.086	45.089	73.289	93.036	0.78774	47.181	152.8
7_magic_e9_w3arab_magic_w3	Norway	103	outside	noncorner	25	Oy-0	23.558	0.092375	0.13698	389.55	1.3802	18.743	21.8	0.73319	0.22935	208.25	1.4828	94.848	0.037819	22.886	43.199	102.29	145.95	0.70085	63.531	284.03
7_magic_e9_w4arab_magic_w4	Norway	103	outside	noncorner	28	Oy-0	30.504	0.10022	0.12076	646.54	0.97253	26.286	27.955	0.72136	0.22098	358.45	1.2049	177.72	0.0086369	29.122	88.112	148.7	230.87	0.64409	84.424	496.91
7_magic_e9_w5arab_magic_w5	Norway	103	outside	noncorner	32	Oy-0	39.785	0.095622	0.1197	1216.5	1.2243	37.394	33.639	0.71759	0.21532	662.92	1.2518	231.96	0.012505	38.766	81.167	163.46	329.19	0.49657	111.77	923.81
8_magic_e1_w1arab_magic_w1	Scotland	8	inside	noncorner	17	EDi-0	18.99	0.070299	0.1834	90.514	0.5583	11.036	8.48	0.74642	0.2537	52.749	2.6088	56.649	0.19874	12.18	60.837	90.263	69.002	1.3081	32.037	70.669
8_magic_e1_w2arab_magic_w2	Scotland	8	inside	noncorner	22	EDi-0	20.242	0.089032	0.1311	266.84	1.0547	16.36	18.911	0.74038	0.22013	169.92	1.4726	93.902	0.036526	19.677	51.893	103.13	132.38	0.77907	56.244	229.5
8_magic_e1_w3arab_magic_w3	Scotland	8	inside	noncorner	25	EDi-0	30.762	0.11517	0.16453	584.43	0.83942	24.816	25.868	0.64113	0.2797	283.6	1.4286	164.35	0.03114	29.533	95.241	164.47	215.97	0.76153	81.857	442.35
8_magic_e1_w4arab_magic_w4	Scotland	8	inside	noncorner	28	EDi-0	38.661	0.1211	0.1302	1044.5	0.82143	35.95	34.284	0.63396	0.2513	507.68	1.0751	246.24	0.0013109	36.103	119.43	202.15	320.36	0.63102	106.8	800.82
8_magic_e1_w5arab_magic_w5	Scotland	8	inside	noncorner	32	EDi-0	51.782	0.1241	0.13001	2030.8	1.3081	47.242	48.145	0.62996	0.2541	976.79	1.0476	375.75	0.00054084	48.266	144.55	237.6	481.75	0.4932	146.24	1550.6
8_magic_e10_w1arab_magic_w1	Lithuania	116	inside	noncorner	17	Kn-0	13.37	0.05351	0.23893	94.866	0.68593	11.956	8.3579	0.74002	0.29244	49.21	4.4651	50.93	0.40201	13.031	52.711	75.185	60.827	1.2361	32.221	66.498
8_magic_e10_w2arab_magic_w2	Lithuania	116	inside	noncorner	22	Kn-0	23.091	0.086886	0.17306	326.45	0.75113	16.506	20.858	0.6851	0.25994	173.23	1.9918	121.95	0.10989	22.325	85.854	123.32	146.16	0.84373	60.46	252.85
8_magic_e10_w3arab_magic_w3	Lithuania	116	inside	noncorner	25	Kn-0	30.984	0.11586	0.15077	616.64	0.96293	26.984	24.325	0.667	0.26663	298.73	1.3013	156.78	0.017143	29.298	82.285	145.42	208.43	0.6977	82.043	447.88
8_magic_e10_w4arab_magic_w4	Lithuania	116	inside	noncorner	28	Kn-0	37.234	0.10838	0.12596	1005	1.1156	33.657	32.267	0.69176	0.23434	515.36	1.1622	178.32	0.0056285	34.014	61.7	168.05	294.29	0.57104	103.5	745.01
8_magic_e10_w5arab_magic_w5	Lithuania	116	inside	noncorner	32	Kn-0	49.577	0.097643	0.11577	1709.3	2.4514	44.452	45.503	0.7208	0.21342	930.19	1.1857	249.67	0.0072174	45.443	67.015	165.92	392.86	0.42234	134.76	1290.5
8_magic_e11_w1arab_magic_w1	Italy	128	inside	noncorner	17	Ct-1	11.258	0.10041	0.19149	74.904	0.076133	9.7511	9.519	0.62087	0.2919	39.524	1.907	55.156	0.097342	10.951	76.969	108.45	65.472	1.6565	30.195	63.659
8_magic_e11_w2arab_magic_w2	Italy	128	inside	noncorner	22	Ct-1	17.727	0.10105	0.17361	181.17	0.45836	12.882	14.38	0.6813	0.27466	96.116	1.7179	76.991	0.069774	17.108	61.671	108.57	102.15	1.0628	45.967	141.08
8_magic_e11_w3arab_magic_w3	Italy	128	inside	noncorner	25	Ct-1	22.944	0.14959	0.15878	341.31	0.80938	19.294	19.826	0.55681	0.30836	155.58	1.0614	142.31	0.00088844	21.264	130.17	182.98	168.72	1.0845	63.004	279.41
8_magic_e11_w4arab_magic_w4	Italy	128	inside	noncorner	28	Ct-1	29.427	0.12227	0.18724	593.73	0.068822	27.666	24.052	0.54736	0.3095	254.19	1.5314	162.92	0.044062	28.723	104.43	172.92	209.65	0.82479	80.995	464.38
8_magic_e11_w5arab_magic_w5	Italy	128	inside	noncorner	32	Ct-1	45.791	0.14078	0.19357	1274.4	0.92493	39.956	35.3	0.52265	0.33435	503.84	1.375	282.41	0.024927	44.086	158.3	252.6	356.75	0.70806	119.86	964.02
8_magic_e12_w1arab_magic_w1	Germany	140	inside	noncorner	17	Wu-0	10.658	0.085354	0.13701	61.395	0.63698	8.0099	7.8938	0.75489	0.22236	40.548	1.6052	43.209	0.053967	10.348	46.044	64.34	51.077	1.2597	27.822	53.714
8_magic_e12_w2arab_magic_w2	Germany	140	inside	noncorner	22	Wu-0	17.632	0.081775	0.14953	186.08	1.2301	11.983	15.877	0.75144	0.23131	119.72	1.8286	85.845	0.085811	17.118	61.556	97.692	108.15	0.90333	48.011	159.32
8_magic_e12_w3arab_magic_w3	Germany	140	inside	noncorner	25	Wu-0	24.664	0.094863	0.15953	392.46	1.0995	19.294	20.758	0.66661	0.25439	196.16	1.6817	129.4	0.064614	23.917	85.361	141.94	166.86	0.85063	64.92	294.27
8_magic_e12_w4arab_magic_w4	Germany	140	inside	noncorner	28	Wu-0	30.278	0.10157	0.14093	568.76	1.3265	26.415	24.886	0.67734	0.2425	326.82	1.3876	152.09	0.026349	29.972	70.772	142.82	216.05	0.66105	83.53	482.51
8_magic_e12_w5arab_magic_w5	Germany	140	inside	noncorner	32	Wu-0	38.206	0.098759	0.11406	1137.3	2.0795	33.347	34.549	0.71734	0.21282	629.84	1.1549	203.42	0.0051699	36.336	65.699	166.52	323.86	0.51419	109.3	878.01
8_magic_e13_w1arab_magic_w1	Japan	152	inside	noncorner	17	Tsu-0	10.986	0.096019	0.15387	74.19	0.46243	8.3522	9.3962	0.70692	0.24989	45.214	1.6025	52.565	0.053596	10.653	61.11	87.43	62.873	1.3906	30.081	63.959
8_magic_e13_w2arab_magic_w2	Japan	152	inside	noncorner	22	Tsu-0	21.236	0.11758	0.17609	290.58	0.54957	17.884	18.034	0.62221	0.29367	144.14	1.4977	108.22	0.039704	20.968	81.253	136.1	140.07	0.97173	57.983	231.66
8_magic_e13_w3arab_magic_w3	Japan	152	inside	noncorner	25	Tsu-0	32.17	0.11725	0.21759	630.9	0.56506	21.915	30.149	0.56234	0.33484	257.32	1.8558	175.7	0.089797	31.308	119.97	215.26	235.35	0.91463	81.986	457.59
8_magic_e13_w4arab_magic_w4	Japan	152	inside	noncorner	28	Tsu-0	40.037	0.14755	0.17648	1073.2	0.30893	37.117	37.534	0.54197	0.32403	446.47	1.196	270.91	0.0079676	37.848	164.38	262.79	342.53	0.7672	110.46	823.8
8_magic_e13_w5arab_magic_w5	Japan	152	inside	noncorner	32	Tsu-0	58.135	0.12657	0.15324	2313.5	1.6267	50.538	49.636	0.55657	0.27981	972.51	1.2106	401.46	0.0090788	55.45	165.72	256.41	499.36	0.51348	159.01	1747.3
8_magic_e14_w1arab_magic_w1	USA	164	inside	noncorner	17	Col-0	10.318	0.089262	0.15925	63.001	0.62601	7.8882	9.1642	0.69368	0.24851	38.244	1.7841	43.586	0.079318	10.017	49.675	68.121	51.041	1.3346	27.917	55.132
8_magic_e14_w2arab_magic_w2	USA	164	inside	noncorner	22	Col-0	19.66	0.078963	0.18775	208.17	1.045	12.173	18.184	0.69872	0.26671	130.79	2.3776	98.855	0.16636	18.894	74.716	125.94	128.34	0.98127	52.698	187.19
8_magic_e14_w3arab_magic_w3	USA	164	inside	noncorner	25	Col-0	28.182	0.12377	0.19763	520.18	0.67671	22.579	23.774	0.55607	0.32141	218.51	1.5967	162.61	0.052809	27.736	121.01	175.4	195.77	0.89595	75.425	392.95
8_magic_e14_w4arab_magic_w4	USA	164	inside	noncorner	28	Col-0	36.159	0.14314	0.16206	825.7	1.422	30.305	27.803	0.56598	0.30519	392.94	1.1322	213.4	0.0038439	35.349	115.9	216.48	291.65	0.74223	101.57	694.26
8_magic_e14_w5arab_magic_w5	USA	164	inside	noncorner	32	Col-0	51.464	0.12117	0.13353	1789.8	2.9183	42.566	42.416	0.60534	0.2547	877.38	1.102	371.48	0.0023538	50.066	157.28	210.03	429.27	0.48926	142.62	1449.4
8_magic_e15_w1arab_magic_w1	Russia	176	inside	noncorner	17	Rsch-4	11.992	0.091806	0.16859	81.893	0.9153	9.5634	11.753	0.66225	0.2604	45.815	1.8364	51.11	0.086956	11.674	57.015	82.63	61.528	1.343	31.393	69.181
8_magic_e15_w2arab_magic_w2	Russia	176	inside	noncorner	22	Rsch-4	20.956	0.09766	0.14785	291.02	0.97877	19.76	17.066	0.68552	0.24551	153.44	1.514	108.63	0.041799	20.26	76.912	126.32	139.22	0.90733	56.307	223.83
8_magic_e15_w3arab_magic_w3	Russia	176	inside	noncorner	25	Rsch-4	31.689	0.097598	0.18381	603.25	0.97359	29.721	22.954	0.63634	0.28141	286.4	1.8833	145.29	0.093855	29.732	73.705	126.76	190.53	0.66528	82.53	450.07
8_magic_e15_w4arab_magic_w4	Russia	176	inside	noncorner	28	Rsch-4	39.349	0.10856	0.14691	1101.8	1.4868	35.984	34.595	0.62817	0.25547	518.39	1.3534	243.23	0.022546	37.499	114.12	190.19	314	0.60571	108.95	825.23
8_magic_e15_w5arab_magic_w5	Russia	176	inside	noncorner	32	Rsch-4	56.773	0.11003	0.13835	2324.5	2.932	52.392	47.739	0.61074	0.24838	1068.1	1.2574	376.54	0.012999	53.442	132.74	247.22	513.87	0.48109	156.73	1748.9
8_magic_e16_w1arab_magic_w1	Germany	188	inside	noncorner	17	No-0	12.434	0.082816	0.14974	90.568	0.49961	9.6786	10.024	0.75205	0.23256	55.972	1.8081	55.863	0.082818	12.173	55.754	81.451	67.52	1.2063	32.777	74.425
8_magic_e16_w2arab_magic_w2	Germany	188	inside	noncorner	22	No-0	19.043	0.074506	0.1297	222.1	0.81295	17.215	13.323	0.82342	0.2042	154.25	1.7407	87.05	0.073046	18.588	49.127	92.055	119.16	0.77253	51.407	187.32
8_magic_e16_w3arab_magic_w3	Germany	188	inside	noncorner	25	No-0	27.766	0.08793	0.15132	500.97	1.2245	25.475	21.229	0.71392	0.23925	269.27	1.721	126.76	0.070206	26.935	59.675	125.6	183.9	0.68296	73.451	377.17
8_magic_e16_w4arab_magic_w4	Germany	188	inside	noncorner	28	No-0	36.444	0.10242	0.13777	891.23	2.1533	33.484	30.427	0.70932	0.24019	484.22	1.3451	147.26	0.021657	34.885	44.786	116.3	237.3	0.49007	100.85	682.66
8_magic_e16_w5arab_magic_w5	Germany	188	inside	noncorner	32	No-0	50.582	0.1037	0.10833	1849.8	2.3938	45.637	43.535	0.73464	0.21203	1022	1.0447	265.31	0.00047684	46.091	68.875	135.41	372	0.36399	138.65	1391.2
8_magic_e17_w1arab_magic_w1	Ireland	200	inside	noncorner	17	Bur-0	17.56	0.074232	0.22317	160.21	0.26792	11.123	16.917	0.66091	0.2974	79.625	3.0063	73.114	0.25079	17.133	67.135	94.335	86.668	1.0885	42.376	120.48
8_magic_e17_w2arab_magic_w2	Ireland	200	inside	noncorner	22	Bur-0	28.863	0.079523	0.19084	501.54	-0.45174	27.857	19.32	0.6873	0.27037	256.22	2.3999	128.11	0.16953	28.198	64.059	154.85	199.19	0.77742	74.166	372.79
8_magic_e17_w3arab_magic_w3	Ireland	200	inside	noncorner	25	Bur-0	38.776	0.092399	0.17275	938.84	0.14918	37.117	28.633	0.64658	0.26515	460.28	1.8696	227.68	0.091833	37.598	112.62	191.22	296.67	0.64455	101.81	711.87
8_magic_e17_w4arab_magic_w4	Ireland	200	inside	noncorner	28	Bur-0	49.037	0.11345	0.14784	1681.7	2.266	43.801	38.656	0.62968	0.26129	781.59	1.3031	340.6	0.017322	45.307	148.43	236.36	429.81	0.54991	133.41	1241.3
8_magic_e17_w5arab_magic_w5	Ireland	200	inside	noncorner	32	Bur-0	68.13	0.12048	0.12294	3133	1.9212	55.01	57.259	0.62281	0.24342	1662.8	1.0204	530.47	0.00010228	66.048	169.24	373.14	787.68	0.47371	190.86	2669.8
8_magic_e18_w1arab_magic_w1	Germany	212	inside	noncorner	17	Ler-0	12.386	0.088584	0.12351	97.679	0.71725	9.7328	11.239	0.79388	0.21209	61.272	1.3942	46.841	0.027114	12.075	35.808	68.222	64.654	1.0552	33.032	77.181
8_magic_e18_w2arab_magic_w2	Germany	212	inside	noncorner	22	Ler-0	20.44	0.066484	0.14861	270.64	0.85732	19.769	14.078	0.82424	0.2151	167.35	2.2353	80.436	0.14578	19.716	38.661	79.88	115.62	0.69088	53.863	203.04
8_magic_e18_w3arab_magic_w3	Germany	212	inside	noncorner	25	Ler-0	26.414	0.077934	0.14309	438.86	1.3382	23.994	21.608	0.77393	0.22103	287.31	1.8361	119.09	0.08691	25.486	49.36	100.21	169.68	0.59057	72.299	371.24
8_magic_e18_w4arab_magic_w4	Germany	212	inside	noncorner	28	Ler-0	36.456	0.095313	0.14505	851.49	0.41286	27.115	31.704	0.70778	0.24036	469.4	1.5218	187.44	0.042815	35.323	74.849	125.86	243.06	0.51781	97.17	663.2
8_magic_e18_w5arab_magic_w5	Germany	212	inside	noncorner	32	Ler-0	47.855	0.11438	0.12667	1544.5	2.4295	41.22	40.92	0.71538	0.24105	810.13	1.1074	211.13	0.0025986	45.114	55.024	123.24	315.97	0.39002	130.33	1132.5
8_magic_e19_w1arab_magic_w1	Libya	224	inside	noncorner	17	Mt-0	13.101	0.083953	0.24431	99.67	0.7588	11.71	9.0431	0.63128	0.32826	42.919	2.9101	51.031	0.23863	12.755	60.677	107.55	67.939	1.583	33.16	67.987
8_magic_e19_w2arab_magic_w2	Libya	224	inside	noncorner	22	Mt-0	25.493	0.13018	0.19813	390.83	0.82034	20.762	21.213	0.55675	0.32831	169.33	1.5219	118.14	0.042831	24.958	82.422	129.43	148.04	0.87428	67.474	304.14
8_magic_e19_w3arab_magic_w3	Libya	224	inside	noncorner	25	Mt-0	31.488	0.14573	0.16366	609.54	0.9813	24.519	25.181	0.56985	0.30939	269.99	1.1231	168.27	0.003361	30.06	104.87	209.38	237.77	0.88063	84.218	473.8
8_magic_e19_w4arab_magic_w4	Libya	224	inside	noncorner	28	Mt-0	39.482	0.11968	0.17761	1085.7	0.65719	36.353	32.191	0.55783	0.29728	444.19	1.4841	304.89	0.037974	37.01	209.27	304.83	367.97	0.82842	107.9	796.28
8_magic_e19_w5arab_magic_w5	Libya	224	inside	noncorner	32	Mt-0	51.012	0.12157	0.14062	1847	2.3179	48.556	44.36	0.58437	0.26219	840.69	1.1567	361.92	0.0052776	49.054	155.81	239.16	448.4	0.53337	141.65	1438.6
8_magic_e2_w1arab_magic_w1	CanaryI	20	inside	noncorner	17	Can-0	13.204	0.080901	0.14476	110.96	0.6704	12.546	12.081	0.668	0.22566	61.007	1.7893	62.232	0.080077	12.604	63.48	87.234	72.951	1.1958	36.569	91.329
8_magic_e2_w2arab_magic_w2	CanaryI	20	inside	noncorner	22	Can-0	23.205	0.10535	0.12059	343.13	-0.21744	18.911	20.262	0.74565	0.22594	214.23	1.1447	120.74	0.0045524	22.419	68.049	109.4	153.09	0.71462	63.653	287.3
8_magic_e2_w3arab_magic_w3	CanaryI	20	inside	noncorner	25	Can-0	34.215	0.10842	0.13998	766.9	0.16322	28.275	28.726	0.66657	0.2484	378.85	1.2911	164.47	0.016142	33.002	71.404	166.51	251.16	0.66296	90.272	568.36
8_magic_e2_w4arab_magic_w4	CanaryI	20	inside	noncorner	28	Can-0	42.149	0.1103	0.12707	1076.8	0.99499	38.171	36.783	0.66206	0.23737	612.47	1.1521	260.68	0.004997	41.667	110.95	191.91	342.84	0.55977	115.33	925.11
8_magic_e2_w5arab_magic_w5	CanaryI	20	inside	noncorner	32	Can-0	53.546	0.10469	0.12926	2069.9	0.38257	45.738	48.747	0.69012	0.23396	1105.7	1.2347	337.55	0.011028	50.251	103.05	262.53	538.77	0.48728	148.78	1602.1
8_magic_e3_w1arab_magic_w1	Russia	32	inside	noncorner	17	WS-0	16.116	0.077188	0.19171	156.44	0.33153	15.735	10.413	0.70669	0.2689	77.598	2.4837	87.826	0.18139	15.703	99.401	140.04	104.24	1.3434	40.378	109.81
8_magic_e3_w2arab_magic_w2	Russia	32	inside	noncorner	22	WS-0	25.786	0.11799	0.13005	453.33	1.0273	21.102	23.347	0.6651	0.24804	241.44	1.1022	129.89	0.0023641	24.541	69.876	123.96	173	0.71654	71.136	363.02
8_magic_e3_w3arab_magic_w3	Russia	32	inside	noncorner	25	WS-0	34.681	0.10995	0.14862	747.83	0.40292	30.003	27.741	0.65018	0.25857	388.77	1.3517	188.48	0.022364	33.33	91.379	197.95	277.41	0.71357	93.289	597.94
8_magic_e3_w4arab_magic_w4	Russia	32	inside	noncorner	28	WS-0	42.201	0.087256	0.1474	1204.3	0.11664	33.645	37.121	0.68857	0.23465	632.08	1.6892	272.57	0.065687	40.972	117.54	242.15	391.23	0.61895	112.97	917.96
8_magic_e3_w5arab_magic_w5	Russia	32	inside	noncorner	32	WS-0	58.308	0.10347	0.15539	2430.8	1.3906	52.419	53.224	0.60723	0.25886	1110.8	1.5017	366.02	0.040216	54.726	120.61	273.6	551.27	0.4963	160.37	1829.3
8_magic_e4_w1arab_magic_w1	Netherlands	44	inside	noncorner	17	Hi-0	11.679	0.093341	0.22092	83.273	0.39427	8.6773	11.454	0.60931	0.31426	38.726	2.3668	50.131	0.16481	11.367	64.895	89.203	58.774	1.5177	30.27	63.557
8_magic_e4_w2arab_magic_w2	Netherlands	44	inside	noncorner	22	Hi-0	20.169	0.10884	0.1366	270.26	0.68929	19.007	16.762	0.70472	0.24544	141.01	1.2551	93.26	0.012798	19.008	61.678	120.77	130.5	0.92545	54.192	200.1
8_magic_e4_w3arab_magic_w3	Netherlands	44	inside	noncorner	25	Hi-0	26.762	0.11261	0.15287	519.53	0.047235	25.781	22.464	0.62911	0.26548	242.02	1.3576	154.32	0.023005	25.73	98.407	181.47	209.57	0.86592	73.755	384.7
8_magic_e4_w4arab_magic_w4	Netherlands	44	inside	noncorner	28	Hi-0	36.754	0.11792	0.13426	903.12	0.96485	29.613	34.757	0.64105	0.25218	435.6	1.1386	223.3	0.0042003	35.084	114.47	224.24	312.54	0.71749	98.682	679.52
8_magic_e4_w5arab_magic_w5	Netherlands	44	inside	noncorner	32	Hi-0	54.372	0.11262	0.16309	2036.5	1.4622	50.542	43.839	0.54832	0.27571	815.2	1.4481	308.7	0.033507	50.984	116.9	266.09	465.74	0.57132	146.6	1486.7
8_magic_e5_w1arab_magic_w1	Germany	56	inside	noncorner	17	Zu-0	9.7621	0.10584	0.11626	66.558	0.47732	8.6268	8.5102	0.7747	0.22209	39.114	1.0984	39.742	0.0022008	9.1386	40.381	63.65	49.896	1.2757	26.835	50.489
8_magic_e5_w2arab_magic_w2	Germany	56	inside	noncorner	22	Zu-0	18.683	0.063133	0.16728	195.32	0.77082	11.666	17.799	0.79022	0.23041	126.48	2.6496	91.717	0.2043	18.139	66.507	115.47	120.85	0.95547	48.294	160.06
8_magic_e5_w3arab_magic_w3	Germany	56	inside	noncorner	25	Zu-0	25.147	0.095677	0.16435	431.57	0.35613	19.709	22.772	0.66747	0.26003	219.92	1.7178	136.32	0.069748	24.127	84.505	179.03	198.42	0.90226	69.051	329.48
8_magic_e5_w4arab_magic_w4	Germany	56	inside	noncorner	28	Zu-0	32.612	0.099243	0.14128	738.92	0.60803	29.239	31.049	0.67152	0.24052	391.32	1.4236	171.29	0.030547	31.011	74.98	160.86	250.9	0.64116	89.938	582.73
8_magic_e5_w5arab_magic_w5	Germany	56	inside	noncorner	32	Zu-0	46.97	0.1009	0.11523	1650.3	2.9554	43.284	40.729	0.69426	0.21613	873.42	1.142	250.21	0.0043963	43.947	71.675	155.23	368.22	0.42158	131.63	1258.1
8_magic_e6_w1arab_magic_w1	Germany	68	inside	noncorner	17	Po-0	14.065	0.066604	0.15321	116.35	0.40233	10.375	12.008	0.80151	0.21981	71.894	2.3003	53.388	0.15523	13.743	39.646	85.366	78.341	1.0897	35.739	89.697
8_magic_e6_w2arab_magic_w2	Germany	68	inside	noncorner	22	Po-0	23.586	0.11016	0.1369	399.58	1.1602	21.239	20.939	0.6499	0.24706	209.79	1.2427	137.47	0.011714	23.281	90.082	126.46	162.88	0.77639	67.022	322.81
8_magic_e6_w3arab_magic_w3	Germany	68	inside	noncorner	25	Po-0	32.806	0.1061	0.16538	690.9	0.70292	29.83	25.169	0.62227	0.27148	354.66	1.5587	201.87	0.047681	31.487	114.91	174.67	248.89	0.70178	89.728	569.95
8_magic_e6_w4arab_magic_w4	Germany	68	inside	noncorner	28	Po-0	42.788	0.1221	0.12497	1239	0.8201	37.314	37.314	0.65375	0.24708	640.46	1.0235	260.32	0.00013489	39.01	105.81	192.83	351.42	0.5487	118	979.67
8_magic_e6_w5arab_magic_w5	Germany	68	inside	noncorner	32	Po-0	56.286	0.10377	0.1254	2340.1	0.93	53.053	50.047	0.66809	0.22917	1213.6	1.2084	367.82	0.0089038	53.393	111.48	238.81	538.35	0.4436	158.19	1816.5
8_magic_e7_w1arab_magic_w1	Spain	80	inside	noncorner	17	Sf-2	12.137	0.096876	0.17106	96.701	0.77314	11.498	11.15	0.66359	0.26793	53.267	1.7657	59.324	0.076652	11.497	66.069	91.771	69.917	1.3126	33.654	80.272
8_magic_e7_w2arab_magic_w2	Spain	80	inside	noncorner	22	Sf-2	20.066	0.1018	0.1553	246.53	0.77084	14.771	17.009	0.69713	0.2571	140.45	1.5255	111.06	0.043296	19.192	87.811	125.55	132.79	0.94546	53.607	201.47
8_magic_e7_w3arab_magic_w3	Spain	80	inside	noncorner	25	Sf-2	27.071	0.13432	0.15761	459.58	0.5888	24.538	24.538	0.59904	0.29193	234.85	1.1733	133.14	0.0063604	25.817	75.481	147.67	186.22	0.79295	75.136	392.04
8_magic_e7_w4arab_magic_w4	Spain	80	inside	noncorner	28	Sf-2	35.399	0.13568	0.15694	802.83	1.0028	32.491	28.742	0.61298	0.29262	386.3	1.1567	207.34	0.0052794	33.77	111.28	191.72	272.14	0.7045	94.696	630.2
8_magic_e7_w5arab_magic_w5	Spain	80	inside	noncorner	32	Sf-2	50.126	0.11631	0.15048	1706.7	1.2226	39.133	47.111	0.6415	0.26679	800.58	1.2937	330.84	0.0164	48.409	136.72	281.32	474.57	0.59278	135.15	1248
8_magic_e8_w1arab_magic_w1	Russia	92	inside	noncorner	17	Wil-2	13.068	0.079278	0.14818	104.62	0.29032	12.543	10.569	0.76137	0.22746	63.694	1.8691	58.491	0.091763	12.846	53.712	77.771	70.382	1.105	34.622	83.658
8_magic_e8_w2arab_magic_w2	Russia	92	inside	noncorner	22	Wil-2	21.035	0.093334	0.14793	278.28	0.9996	18.949	18.054	0.69621	0.24126	156.33	1.585	103.09	0.051209	20.24	67.981	105.33	128.32	0.82083	56.269	224.54
8_magic_e8_w3arab_magic_w3	Russia	92	inside	noncorner	25	Wil-2	28.459	0.12543	0.13089	519.3	0.80046	26.13	25.732	0.65724	0.25633	271.43	1.0435	155.93	0.00045324	26.605	89.576	154.92	205.06	0.75549	77.688	412.98
8_magic_e8_w4arab_magic_w4	Russia	92	inside	noncorner	28	Wil-2	36.032	0.10141	0.15641	831.6	0.23999	33.463	28.325	0.67214	0.25782	407.7	1.5425	178	0.045523	34.332	77.719	168.56	262.15	0.643	94.799	606.56
8_magic_e8_w5arab_magic_w5	Russia	92	inside	noncorner	32	Wil-2	44.831	0.10324	0.10496	1502.6	2.9116	39.284	41.09	0.73425	0.2082	840.04	1.0167	223.8	6.82E-05	41.924	59.625	139.09	341.82	0.4069	125.03	1144.1
8_magic_e9_w1arab_magic_w1	Norway	104	inside	noncorner	17	Oy-0	11.252	0.07313	0.16609	75.148	0.76865	9.2865	8.9383	0.72707	0.23922	44.44	2.2712	50.37	0.15101	11.01	57.091	80.108	59.666	1.3426	29.704	61.122
8_magic_e9_w2arab_magic_w2	Norway	104	inside	noncorner	22	Oy-0	20.017	0.092042	0.13381	263.85	0.80618	18.457	15.156	0.73764	0.22585	153.91	1.4538	103.76	0.0342	18.709	69.947	110.99	130.7	0.84921	54.823	208.65
8_magic_e9_w3arab_magic_w3	Norway	104	inside	noncorner	25	Oy-0	27.724	0.1064	0.12722	518.32	1.4302	23.395	23.528	0.70173	0.23362	276.98	1.1956	141.41	0.007936	26.38	72.19	118.68	181.31	0.65459	75.149	394.71
8_magic_e9_w4arab_magic_w4	Norway	104	inside	noncorner	28	Oy-0	34.908	0.097231	0.1255	853.46	1.4899	29.068	31.849	0.72949	0.22273	455.85	1.2907	189.68	0.016104	32.918	78.925	166.02	275.1	0.6035	94.862	624.89
8_magic_e9_w5arab_magic_w5	Norway	104	inside	noncorner	32	Oy-0	46.202	0.092569	0.12061	1640.2	1.7236	41.749	41.899	0.70548	0.21318	878.77	1.303	239.43	0.017306	42.583	65.237	178.87	396.47	0.45116	130.37	1245.6
9_magic_e1_w1arab_magic_w1	Scotland	9	inside	noncorner	17	EDi-0	15.598	0.072821	0.18643	138.69	0.10255	10.571	13.591	0.71133	0.25926	75.581	2.5602	63.896	0.19204	15.182	54.017	111.43	91.77	1.2142	39.161	106.25
9_magic_e1_w2arab_magic_w2	Scotland	9	inside	noncorner	22	EDi-0	28.674	0.10158	0.15889	543.02	0.84366	25.215	22.964	0.65559	0.26047	260.97	1.5642	160.48	0.048409	27.465	98.687	157.32	202.62	0.77641	76.061	398.07
9_magic_e1_w3arab_magic_w3	Scotland	9	inside	noncorner	25	EDi-0	38.579	0.12512	0.1672	944.48	1.1178	33.539	31.433	0.58575	0.29232	434.16	1.3364	237.22	0.020728	36.679	129.62	209.02	301.25	0.69386	103.05	741.19
9_magic_e1_w4arab_magic_w4	Scotland	9	inside	noncorner	28	EDi-0	49.343	0.10564	0.15353	1738.8	1.5127	41.363	44.139	0.61595	0.25917	781.25	1.4534	276.48	0.03415	46.395	97.846	227.16	421.27	0.53922	135.06	1268.4
9_magic_e1_w5arab_magic_w5	Scotland	9	inside	noncorner	32	EDi-0	63.838	0.1238	0.13894	3081.5	1.4084	60.783	57.774	0.59638	0.26274	1464.5	1.1223	579.61	0.003322	61.369	229.4	313.84	677.94	0.46293	182.06	2455.6
9_magic_e10_w1arab_magic_w1	Lithuania	117	outside	noncorner	17	Kn-0	11.228	0.058183	0.22838	72.323	0.58489	10.912	7.197	0.71592	0.28656	37.15	3.9253	45.97	0.35275	10.986	56.885	80.807	54.79	1.4748	27.91	51.892
9_magic_e10_w2arab_magic_w2	Lithuania	117	outside	noncorner	22	Kn-0	18.52	0.10487	0.14613	204.88	0.14863	18.007	15.606	0.67188	0.251	113.06	1.3935	88.044	0.027029	17.933	68.563	95.372	103.84	0.91845	49.721	168.27
9_magic_e10_w3arab_magic_w3	Lithuania	117	outside	noncorner	25	Kn-0	26.898	0.09321	0.18084	410.78	0.75214	20.603	25.522	0.64029	0.27405	214.47	1.9401	128.96	0.10224	26.115	77.541	117.06	158.45	0.73879	69.312	334.96
9_magic_e10_w4arab_magic_w4	Lithuania	117	outside	noncorner	28	Kn-0	34.096	0.11403	0.14258	744.16	0.90118	28.372	31.71	0.69252	0.2566	381.37	1.2504	161.49	0.012379	31.828	68.379	141.79	232.54	0.60975	91.185	550.7
9_magic_e10_w5arab_magic_w5	Lithuania	117	outside	noncorner	32	Kn-0	45.214	0.10238	0.12172	1485.6	2.0588	42.35	35.592	0.69419	0.22409	769.96	1.1889	270.67	0.0074456	42.621	95.154	185.72	378.14	0.49112	124.04	1109.2
9_magic_e11_w1arab_magic_w1	Italy	129	inside	noncorner	17	Ct-1	10.476	0.10218	0.19993	60.012	0.51232	8.3581	7.4294	0.6211	0.30211	32.692	1.9566	47.098	0.10468	10.212	67.851	100.59	57.346	1.7541	27.483	52.636
9_magic_e11_w2arab_magic_w2	Italy	129	inside	noncorner	22	Ct-1	16.846	0.11811	0.14843	162.16	-0.41899	12.732	14.829	0.62824	0.26654	87.434	1.2568	83.149	0.012946	16.346	79.074	133.03	107.85	1.2335	44.625	139.17
9_magic_e11_w3arab_magic_w3	Italy	129	inside	noncorner	25	Ct-1	22.605	0.099368	0.21526	320.35	0.23718	20.758	16.234	0.60815	0.31463	144.62	2.1663	104.37	0.13568	21.944	75.319	140.17	142.38	0.98449	59.071	237.8
9_magic_e11_w4arab_magic_w4	Italy	129	inside	noncorner	28	Ct-1	30.129	0.089063	0.21157	523.69	-1.3294	29.335	20.715	0.61847	0.30063	247.87	2.3755	157.46	0.16605	29.328	100.03	196.15	220.5	0.88957	76.159	400.77
9_magic_e11_w5arab_magic_w5	Italy	129	inside	noncorner	32	Ct-1	42.507	0.10652	0.23879	993.98	-2.447	41.008	30.042	0.57675	0.34531	436.53	2.2416	202.58	0.14671	40.912	94.009	186.2	285.1	0.6531	108.59	756.89
9_magic_e12_w1arab_magic_w1	Germany	141	outside	noncorner	17	Wu-0	8.4428	0.097337	0.10837	49.719	0.67547	7.3134	7.0812	0.80423	0.20571	32.274	1.1134	34.614	0.0028783	8.0057	37.123	75.063	49.22	1.525	23.65	40.131
9_magic_e12_w2arab_magic_w2	Germany	141	outside	noncorner	22	Wu-0	15.513	0.094859	0.11355	155.13	0.56522	12.432	13.481	0.8054	0.20841	98.338	1.197	65.156	0.0080413	14.741	43.17	77.281	87.176	0.8865	42.054	122.1
9_magic_e12_w3arab_magic_w3	Germany	141	outside	noncorner	25	Wu-0	22.188	0.089045	0.1447	309.91	1.2654	18.895	16.899	0.7213	0.23375	169.41	1.6251	111.68	0.056698	21.566	73.62	153.02	161.01	0.9504	57.836	234.87
9_magic_e12_w4arab_magic_w4	Germany	141	outside	noncorner	28	Wu-0	27.889	0.096538	0.13678	527.33	1.3165	26.137	21.549	0.701	0.23332	285.98	1.4169	172.13	0.029754	26.838	103.6	160.7	214.38	0.74962	76.391	407.96
9_magic_e12_w5arab_magic_w5	Germany	141	outside	noncorner	32	Wu-0	36.665	0.11133	0.11267	1056.1	1.8575	33.046	34.849	0.68457	0.224	544.97	1.012	191.1	3.59E-05	34.842	67.014	164.45	299.37	0.54933	104.54	796.08
9_magic_e13_w1arab_magic_w1	Japan	153	inside	noncorner	17	Tsu-0	11.448	0.10309	0.15066	82.503	0.69094	9.0482	10.092	0.68544	0.25375	45.685	1.4613	51.06	0.035131	10.765	57.067	83.993	61.945	1.3559	31.245	66.651
9_magic_e13_w2arab_magic_w2	Japan	153	inside	noncorner	22	Tsu-0	23.485	0.12318	0.1628	378.25	-0.15196	19.387	20.739	0.61971	0.28597	178.36	1.3217	137.89	0.019195	22.589	106.6	176.32	177.34	0.99427	63.636	287.81
9_magic_e13_w3arab_magic_w3	Japan	153	inside	noncorner	25	Tsu-0	31.617	0.14085	0.19004	627.58	0.65805	23.641	26.829	0.54415	0.33088	268.08	1.3493	195.11	0.022104	30.279	142.01	236.55	251.82	0.93935	83.95	492.65
9_magic_e13_w4arab_magic_w4	Japan	153	inside	noncorner	28	Tsu-0	38.667	0.12724	0.16163	1081.8	0.057594	32.808	34.337	0.57685	0.28887	475.38	1.2702	271.18	0.014169	36.33	154.7	275.02	361.58	0.76061	108.32	824.11
9_magic_e13_w5arab_magic_w5	Japan	153	inside	noncorner	32	Tsu-0	58.453	0.11201	0.15526	2308.8	2.2984	52.794	45.875	0.58637	0.26726	1091.6	1.3861	358.99	0.026186	55.366	118.06	228.03	498.91	0.45705	162.69	1861.6
9_magic_e14_w1arab_magic_w1	USA	165	outside	noncorner	17	Col-0	11.679	0.0779	0.17766	80.98	0.74112	11.136	8.5842	0.70873	0.25556	47.609	2.2806	53.408	0.15238	11.411	59.913	83.645	63.105	1.3255	30.933	67.175
9_magic_e14_w2arab_magic_w2	USA	165	outside	noncorner	22	Col-0	21.717	0.12097	0.15943	282.19	0.99205	16.682	18.335	0.62842	0.2804	150.8	1.3179	115.44	0.018815	20.783	88.362	139.18	144.87	0.96068	59.015	239.97
9_magic_e14_w3arab_magic_w3	USA	165	outside	noncorner	25	Col-0	32.052	0.12727	0.21929	604.55	1.0545	26.032	23.907	0.54338	0.34656	238.41	1.7231	166.84	0.070512	31.089	116.76	193.47	214.76	0.90083	81.484	438.75
9_magic_e14_w4arab_magic_w4	USA	165	outside	noncorner	28	Col-0	38.473	0.13411	0.15734	1014.7	1.4181	34.754	31.139	0.58802	0.29145	442.49	1.1732	270.48	0.0063513	35.593	165.34	231.44	320.01	0.72321	104.57	752.51
9_magic_e14_w5arab_magic_w5	USA	165	outside	noncorner	32	Col-0	51.646	0.11941	0.13874	2068.2	2.552	43.92	48.884	0.59537	0.25816	923.13	1.1619	366.2	0.0056065	48.89	145.27	213.28	443.71	0.48066	145.86	1550.5
9_magic_e15_w1arab_magic_w1	Russia	177	inside	noncorner	17	Rsch-4	13.26	0.069204	0.15938	103.05	0.84587	10.139	10.485	0.79212	0.22858	62.172	2.303	63.237	0.15563	12.899	64.321	91.334	75.355	1.212	33.933	78.488
9_magic_e15_w2arab_magic_w2	Russia	177	inside	noncorner	22	Rsch-4	23.658	0.099683	0.13548	384.25	0.84743	20.209	19.461	0.68502	0.23517	201.04	1.3592	120.66	0.023176	22.888	72.417	128.58	160.78	0.79973	64.264	293.48
9_magic_e15_w3arab_magic_w3	Russia	177	inside	noncorner	25	Rsch-4	34.146	0.099262	0.16465	644.15	1.4245	22.556	29.854	0.64783	0.26391	324.11	1.6588	184.78	0.06139	32.941	105.34	168.26	233.52	0.72051	86.838	500.3
9_magic_e15_w4arab_magic_w4	Russia	177	inside	noncorner	28	Rsch-4	39.199	0.10948	0.13456	1163.1	0.44795	35.568	33.345	0.64408	0.24405	557.3	1.2291	230.79	0.010561	36.948	95.572	194.55	329.28	0.59084	110.94	865.27
9_magic_e15_w5arab_magic_w5	Russia	177	inside	noncorner	32	Rsch-4	54.183	0.10667	0.11668	2185.6	1.7874	49.84	49.24	0.6674	0.22336	1134.7	1.0939	378.64	0.002009	50.674	126.35	252.56	535.33	0.47178	152.25	1700.2
9_magic_e16_w1arab_magic_w1	Germany	189	outside	noncorner	17	No-0	8.3083	0.068532	0.14947	43.169	0.60874	7.8351	6.4524	0.78147	0.218	27.773	2.181	36.701	0.13784	8.1441	48.497	69.753	44.015	1.5848	22.357	35.54
9_magic_e16_w2arab_magic_w2	Germany	189	outside	noncorner	22	No-0	14.268	0.080659	0.12983	118.95	0.42001	11.976	11.377	0.80063	0.21049	79.734	1.6096	58.772	0.054564	13.923	43.322	82.564	81.137	1.0176	37.714	99.589
9_magic_e16_w3arab_magic_w3	Germany	189	outside	noncorner	25	No-0	19.139	0.086943	0.12784	270.51	1.1411	17.647	15.922	0.76133	0.21479	157.41	1.4704	87.194	0.036261	18.119	48.301	106.98	129.76	0.8244	53.629	206.75
9_magic_e16_w4arab_magic_w4	Germany	189	outside	noncorner	28	No-0	27.041	0.1043	0.13178	503.62	1.2697	24.87	20.84	0.73944	0.23608	262.5	1.2635	108.49	0.013551	25.243	44.842	125.42	181.45	0.69123	72.68	355.01
9_magic_e16_w5arab_magic_w5	Germany	189	outside	noncorner	32	No-0	34.069	0.081735	0.12287	805.71	1.9954	28.673	31.976	0.75655	0.20461	471.13	1.5033	150.88	0.04042	32.42	48.317	98.093	214.97	0.4563	93.729	622.73
9_magic_e17_w1arab_magic_w1	Ireland	201	inside	noncorner	17	Bur-0	14.98	0.090863	0.16085	151.42	0.71835	14.252	11.818	0.71187	0.25171	78.577	1.7702	66.677	0.077307	14.174	56.578	92.048	85.046	1.0823	39.85	110.38
9_magic_e17_w2arab_magic_w2	Ireland	201	inside	noncorner	22	Bur-0	24.69	0.083832	0.15323	391.63	0.67044	23.064	21.866	0.72447	0.23706	229.77	1.8278	106.03	0.085696	24.012	48.93	153.26	187.66	0.81671	67.3	317.16
9_magic_e17_w3arab_magic_w3	Ireland	201	inside	noncorner	25	Bur-0	32.425	0.099789	0.15766	720.22	0.52078	31.152	29.561	0.66546	0.25745	378.74	1.5799	169.41	0.050528	31.345	75.78	176.06	258.23	0.68181	90.828	569.14
9_magic_e17_w4arab_magic_w4	Ireland	201	inside	noncorner	28	Bur-0	45.519	0.12053	0.13048	1336.2	0.75783	42.967	36.432	0.63622	0.25101	650.15	1.0826	293.84	0.0015725	44.014	132.8	258.63	410.06	0.63072	122.07	1021.9
9_magic_e17_w5arab_magic_w5	Ireland	201	inside	noncorner	32	Bur-0	59.715	0.10595	0.1289	2599.1	2.2987	52.012	56.359	0.63798	0.23485	1288.3	1.2166	462.55	0.0095494	56.528	166.07	322.9	644.98	0.50064	166.13	2019.4
9_magic_e18_w1arab_magic_w1	Germany	213	outside	noncorner	17	Ler-0	10.397	0.069077	0.13871	67.401	0.11736	10.196	8.8059	0.81319	0.20779	47.337	2.0081	39.444	0.11231	10.176	32.866	55.909	51.445	1.0868	28.525	58.211
9_magic_e18_w2arab_magic_w2	Germany	213	outside	noncorner	22	Ler-0	16.851	0.070367	0.15103	179.65	1.0427	12.131	16.474	0.79917	0.2214	111.93	2.1464	63.54	0.13275	16.5	36.072	72.626	90.16	0.80553	44.273	140.05
9_magic_e18_w3arab_magic_w3	Germany	213	outside	noncorner	25	Ler-0	22.051	0.092354	0.12409	329.16	0.9555	20.68	18.294	0.78456	0.21644	199.08	1.3436	94.854	0.021496	21.16	45.194	76.837	123.68	0.62126	60.478	253.75
9_magic_e18_w4arab_magic_w4	Germany	213	outside	noncorner	28	Ler-0	31.542	0.070703	0.17551	602.43	2.1714	29.896	21.275	0.72823	0.24621	329.78	2.4824	149.64	0.18121	31.192	67.903	103.09	184.38	0.5591	80.922	452.85
9_magic_e18_w5arab_magic_w5	Germany	213	outside	noncorner	32	Ler-0	42.223	0.096487	0.13722	1139.1	1.1936	36.274	35.075	0.72037	0.23371	617.41	1.4222	172.28	0.030377	39.515	48.071	118.95	271	0.43894	112.26	857.07
9_magic_e19_w1arab_magic_w1	Libya	225	outside	noncorner	17	Mt-0	14.048	0.074457	0.2292	106.61	1.0442	13.101	9.1591	0.65459	0.30366	50.258	3.0783	56.013	0.25969	13.639	62.428	89.971	67.244	1.338	34.126	76.778
9_magic_e19_w2arab_magic_w2	Libya	225	outside	noncorner	22	Mt-0	21.66	0.11953	0.16318	309.38	0.87143	15.647	20.31	0.62619	0.28271	139.61	1.3652	108.22	0.023843	20.565	83.883	142.04	140.82	1.0087	57.265	222.95
9_magic_e19_w3arab_magic_w3	Libya	225	outside	noncorner	25	Mt-0	27.887	0.13348	0.18008	479.05	0.54846	24.254	23.061	0.55189	0.31356	210.17	1.3491	155.66	0.022081	25.549	115.29	180.11	194.56	0.92573	74.277	380.81
9_magic_e19_w4arab_magic_w4	Libya	225	outside	noncorner	28	Mt-0	33.868	0.13213	0.1528	799.04	0.84602	30.664	28.861	0.57136	0.28493	339.28	1.1565	206.36	0.005264	32.675	125.51	231.54	280.28	0.8261	92.593	593.82
9_magic_e19_w5arab_magic_w5	Libya	225	outside	noncorner	32	Mt-0	44.631	0.11012	0.141	1428.2	2.1812	39.265	39.714	0.61148	0.25112	655.33	1.2804	284	0.015121	42.546	123.08	206.73	368.07	0.56166	123.92	1071.7
9_magic_e2_w1arab_magic_w1	CanaryI	21	outside	noncorner	17	Can-0	11.949	0.078898	0.137	95.622	0.67154	10.222	9.6417	0.78915	0.2159	60.049	1.7364	49.357	0.072422	11.605	40.569	76.642	67.84	1.1297	32.301	76.094
9_magic_e2_w2arab_magic_w2	CanaryI	21	outside	noncorner	22	Can-0	20.218	0.077451	0.13437	255.32	0.26893	18.611	15.309	0.78139	0.21182	162.73	1.7349	84.744	0.07221	19.767	44.132	83.788	116.77	0.71756	53.548	208.26
9_magic_e2_w3arab_magic_w3	CanaryI	21	outside	noncorner	25	Can-0	28.107	0.102	0.14874	501.98	0.14689	26.47	22.409	0.71305	0.25074	270.87	1.4582	115.05	0.034744	27.159	48.87	100.31	164.84	0.60855	74.828	379.87
9_magic_e2_w4arab_magic_w4	CanaryI	21	outside	noncorner	28	Can-0	34.682	0.099618	0.12396	879.66	0.6627	33.035	30.398	0.71667	0.22358	497.57	1.2443	163.07	0.01185	33.142	53.441	130.81	255.12	0.51273	97.261	694.28
9_magic_e2_w5arab_magic_w5	CanaryI	21	outside	noncorner	32	Can-0	54.002	0.10839	0.14016	1838.5	0.13095	47.693	40.171	0.65115	0.24854	995.53	1.2932	345.92	0.016345	51.59	120.2	251.53	500.4	0.50265	148.53	1528.9
9_magic_e3_w1arab_magic_w1	Russia	33	inside	noncorner	17	WS-0	15.64	0.061751	0.14457	148.21	0.3822	13.999	11.454	0.8297	0.20632	92.738	2.3412	53.268	0.16113	15.274	30.596	69.52	80.294	0.86582	39.875	111.77
9_magic_e3_w2arab_magic_w2	Russia	33	inside	noncorner	22	WS-0	24.18	0.085871	0.11587	434.53	0.31147	19.904	22.449	0.77476	0.20174	255.62	1.3493	109.02	0.022105	22.412	46.497	88.85	150.71	0.58956	67.432	329.94
9_magic_e3_w3arab_magic_w3	Russia	33	inside	noncorner	25	WS-0	35.296	0.09674	0.13063	804.67	0.47457	26.083	31.812	0.69538	0.22737	440.28	1.3503	231.3	0.022219	34.23	121.51	231.6	319.33	0.72529	93.585	633.15
9_magic_e3_w4arab_magic_w4	Russia	33	inside	noncorner	28	WS-0	43.442	0.09375	0.12443	1293.9	0.53331	35.591	38.094	0.68527	0.21818	702.29	1.3273	199.93	0.019776	40.812	56.919	203.03	377.6	0.53768	120.08	1024.8
9_magic_e3_w5arab_magic_w5	Russia	33	inside	noncorner	32	WS-0	60.657	0.099177	0.12222	2488.7	0.05292	47.191	55.637	0.65662	0.2214	1222.7	1.2324	345.28	0.010835	56.947	97.508	359.9	663.35	0.54254	162.03	1862.1
9_magic_e4_w1arab_magic_w1	Netherlands	45	outside	noncorner	17	Hi-0	11.945	0.083709	0.18609	81.291	0.41208	10.528	8.2145	0.69002	0.2698	44.308	2.223	52.45	0.144	11.688	62.088	88.751	62.708	1.4153	30.714	64.212
9_magic_e4_w2arab_magic_w2	Netherlands	45	outside	noncorner	22	Hi-0	20.769	0.10976	0.15811	249.85	0.90805	17.061	18.857	0.63094	0.26787	136.58	1.4405	97.296	0.032584	20.204	69.312	101.83	117.93	0.86346	55.26	216.47
9_magic_e4_w3arab_magic_w3	Netherlands	45	outside	noncorner	25	Hi-0	30.041	0.12895	0.16488	553.25	0.63453	25.178	24.123	0.60679	0.29383	251.86	1.2786	167.71	0.01495	28.621	111.67	194.5	221.33	0.87877	79.188	415.07
9_magic_e4_w4arab_magic_w4	Netherlands	45	outside	noncorner	28	Hi-0	35.352	0.10309	0.15512	851.34	0.74487	29.057	34.062	0.65293	0.25821	418.73	1.5048	207.63	0.040615	33.979	102.96	191.54	283.2	0.67634	95.713	641.3
9_magic_e4_w5arab_magic_w5	Netherlands	45	outside	noncorner	32	Hi-0	51.676	0.12257	0.13727	1832.5	1.48	46.386	47.459	0.60335	0.25984	848.88	1.12	359.07	0.0032018	47.875	151.89	301.25	505.69	0.59572	140.85	1407
9_magic_e5_w1arab_magic_w1	Germany	57	inside	noncorner	17	Zu-0	11.004	0.090849	0.11153	79.836	0.60696	8.7434	9.7926	0.82729	0.20238	52.405	1.2277	47.003	0.010445	10.43	42.158	66.925	59.222	1.1301	29.986	63.345
9_magic_e5_w2arab_magic_w2	Germany	57	inside	noncorner	22	Zu-0	20.313	0.071633	0.13775	266.21	1.1075	19.743	14.807	0.79431	0.20938	171.22	1.923	90.557	0.099706	19.868	47.894	115.94	140.89	0.82286	54.964	215.56
9_magic_e5_w3arab_magic_w3	Germany	57	inside	noncorner	25	Zu-0	28.393	0.10024	0.14511	529.93	0.60841	25.702	22.639	0.67967	0.24534	278.78	1.4477	160.15	0.033452	27.076	92.001	169.43	217.33	0.77959	76.612	410.17
9_magic_e5_w4arab_magic_w4	Germany	57	inside	noncorner	28	Zu-0	35.426	0.091924	0.14729	804.97	1.6262	30.074	30.213	0.69485	0.23921	419.35	1.6023	199.34	0.053562	32.398	94.761	191.44	283.34	0.67566	94.073	603.51
9_magic_e5_w5arab_magic_w5	Germany	57	inside	noncorner	32	Zu-0	49.402	0.086369	0.1186	1474.9	2.1206	36.07	41.781	0.73851	0.20497	950.52	1.3732	252.62	0.024729	48.092	67.142	198.34	434.19	0.4568	133.58	1287.1
9_magic_e6_w1arab_magic_w1	Germany	69	outside	noncorner	17	Po-0	9.8352	0.078326	0.13555	59.119	0.59864	9.2097	7.5776	0.79989	0.21387	39.277	1.7305	40.237	0.071576	9.5687	41.221	67.6	51.528	1.3119	26.151	49.103
9_magic_e6_w2arab_magic_w2	Germany	69	outside	noncorner	22	Po-0	16.488	0.094421	0.12895	177.17	1.0576	15.555	13.611	0.73956	0.22337	104.63	1.3657	69.3	0.023898	16.081	45.901	62.81	81.066	0.77481	45.001	141.47
9_magic_e6_w3arab_magic_w3	Germany	69	outside	noncorner	25	Po-0	22.783	0.097803	0.12644	373.56	1.1102	19.309	20.774	0.73361	0.22424	203.02	1.2928	97.574	0.016311	21.934	46.896	98.89	141.69	0.69793	62.468	276.74
9_magic_e6_w4arab_magic_w4	Germany	69	outside	noncorner	28	Po-0	32.759	0.099516	0.13783	674.61	0.82794	26.872	27.011	0.68915	0.23734	347.35	1.3849	171.88	0.026052	31.555	85.054	163.57	238.37	0.68624	85.941	504.03
9_magic_e6_w5arab_magic_w5	Germany	69	outside	noncorner	32	Po-0	42.279	0.099001	0.1235	1346.5	1.7155	38.024	38.024	0.7058	0.2225	726.31	1.2475	278.54	0.012126	38.718	106.82	210.88	391.36	0.53883	118.85	1029.1
9_magic_e7_w1arab_magic_w1	Spain	81	inside	noncorner	17	Sf-2	13.322	0.10358	0.18971	108.19	0.56148	10.22	12.311	0.63801	0.2933	54.657	1.8315	60.57	0.086237	12.9	67.122	94.256	71.775	1.3132	35.151	85.668
9_magic_e7_w2arab_magic_w2	Spain	81	inside	noncorner	22	Sf-2	21.391	0.11801	0.16913	299.44	0.85107	18.949	16.114	0.63963	0.28714	143.59	1.4331	111.39	0.031687	19.987	86.41	123.91	133.39	0.92895	57.29	224.49
9_magic_e7_w3arab_magic_w3	Spain	81	inside	noncorner	25	Sf-2	29.461	0.10531	0.22368	549.88	0.086641	20.426	27.854	0.60978	0.329	240.64	2.124	148.52	0.12946	28.805	91.672	177.69	206.78	0.85932	77.071	394.63
9_magic_e7_w4arab_magic_w4	Spain	81	inside	noncorner	28	Sf-2	37.867	0.10435	0.23292	881.13	0.522	26.381	36.517	0.57073	0.33727	375.9	2.2321	228.25	0.14531	36.888	138.59	221.04	288.25	0.76682	98.283	658.63
9_magic_e7_w5arab_magic_w5	Spain	81	inside	noncorner	32	Sf-2	52.169	0.13176	0.21202	1752.7	1.4293	37.327	47.562	0.53558	0.34378	696.73	1.6092	322.47	0.054517	48.995	149.25	231.97	402.02	0.57701	138.29	1300.9
9_magic_e8_w1arab_magic_w1	Russia	93	outside	noncorner	17	Wil-2	12.424	0.067912	0.20636	80.145	0.05715	9.6397	8.5945	0.66577	0.27427	40.116	3.0386	49.467	0.2548	12.062	60.998	93.74	61.323	1.5286	30.246	60.255
9_magic_e8_w2arab_magic_w2	Russia	93	outside	noncorner	22	Wil-2	17.957	0.073674	0.15832	183.15	0.79259	14.175	14.175	0.75643	0.23199	115.94	2.1489	80.957	0.13312	17.434	56.529	100.09	107.73	0.92914	46.788	153.28
9_magic_e8_w3arab_magic_w3	Russia	93	outside	noncorner	25	Wil-2	23.939	0.099831	0.15578	339.59	0.29336	16.978	20.426	0.6976	0.25561	197.45	1.5604	126.14	0.04791	23.453	80.588	143.94	168.58	0.85382	64.473	283.04
9_magic_e8_w4arab_magic_w4	Russia	93	outside	noncorner	28	Wil-2	32.436	0.11665	0.13803	714.01	-0.1258	27.77	27.77	0.67486	0.25467	343.46	1.1833	177.95	0.0070489	30.802	92.2	163.18	236.74	0.68928	86.981	508.93
9_magic_e8_w5arab_magic_w5	Russia	93	outside	noncorner	32	Wil-2	44.312	0.10817	0.12982	1169.8	2.3349	37.478	32.059	0.67387	0.23799	643.2	1.2002	244.44	0.0082763	42.472	92.899	170.78	331.43	0.51528	119.79	954.49
9_magic_e9_w1arab_magic_w1	Norway	105	inside	noncorner	17	Oy-0	12.767	0.068041	0.19123	91.377	0.87056	11.724	8.1257	0.7751	0.25927	48.577	2.8105	47.652	0.22575	12.395	46.745	69.348	58.041	1.1948	31.376	62.672
9_magic_e9_w2arab_magic_w2	Norway	105	inside	noncorner	22	Oy-0	21.168	0.067077	0.14476	294.13	1.3711	15.306	19.808	0.80402	0.21184	191.69	2.1582	84.055	0.13448	20.267	36.857	107.36	143.46	0.74837	57.932	238.42
9_magic_e9_w3arab_magic_w3	Norway	105	inside	noncorner	25	Oy-0	28.068	0.11156	0.13229	526.08	0.052598	22.996	24.857	0.71559	0.24385	271.1	1.1858	126.38	0.0072248	25.132	58.918	124.12	183.44	0.67664	75	378.85
9_magic_e9_w4arab_magic_w4	Norway	105	inside	noncorner	28	Oy-0	36.641	0.093101	0.12695	895.77	1.378	33.101	30.737	0.68924	0.22005	474.38	1.3636	203.45	0.023662	35.594	87.254	165.56	280.25	0.59077	98.935	688.26
9_magic_e9_w5arab_magic_w5	Norway	105	inside	noncorner	32	Oy-0	47.893	0.098932	0.10601	1671.6	2.228	41.599	41.298	0.73472	0.20494	957.53	1.0715	266.43	0.0011921	44.257	74.135	162.91	394.96	0.41248	134.31	1303.3
