# Supplementary material for: Objective Definition of Rosette Shape Variation Using a Combined Computer Vision and Data Mining Approach
Source: PLoS One. 2014 May 7;9(5):e96889. doi: 10.1371/journal.pone.0096889 (PMC4013065; doi:10.1371/journal.pone.0096889)
Supplement: Methods S2 — Compressed file contains a number of files. 1) Raw data. Descriptors extracted from each segmented image, 2) R scripts used to handle and analyse data, 3) Matlab scripts used as another way to extract the 20 shape descriptors used in this analysis, 4) Example image suitable for processing by the Matlab script and 5) File descriptions, summary of files in this zip file. (ZIP) [file pone.0096889.s016.zip › plosone_temp.r]

library(nlme);
library(lme4);
library(car);
library(multcomp);

character_list <- c("Min.Enclosing.Circle.Diameter", "X2nd.Moment.Principle.Axis.Small.Norm",
"X2nd.Moment.Principle.Axis.Large.Norm","Min.Area.Rectangle.Area","Centre.Of.Mass.To.Boundary.Distance",
"Object.Extent.Y","Object.Extent.X","Compactness","Normalised.Z.Rotation.2nd.Moment","Area","X2nd.Moments.Principal.Axis.Ratio",
"Circumference","Excentricity", "Caliper.Length","Roundness","Boundary.Point.Roundness","Boundary.Point.Count","Boundary.Points.To.Area.Ratio",
"Convex.Hull.Circumference","Convex.Hull.Area");

test_normality <- function(data, character)
{
  for(ecotype in unique(data$ecotype))
  {
    print(ecotype);
    print(shapiro.test(log(data[which(data$ecotype == ecotype), character])));
  }
}


adjustdatatime <- function(data, character)
{
 time_list <- as.numeric(as.character(unique(data$time)));
 ecotype_list <- unique(data$ecotype);
 time_list_adj <- c(17,22,25,28,32);
 sample_list <- order(unique(data$id));
 datacopy <- data;
 datacopy <- cbind(datacopy, t1=rep(NA,1140), t2=rep(NA,1140), t3=rep(NA,1140), t4=rep(NA,1140), t5=rep(NA,1140));
 #datacopy <- cbind(datacopy, t1=rep(NA,1140), t2=seq(1,1140,1), t3=seq(1,1140,1), t4=seq(1,1140,1), t5=seq(1,1140,1));
 
 for(i in 1:4)
 {
   for(ecotype in ecotype_list[1:19])
   {
     for(time in (i+1):length(time_list))
     {
       sample_list <- as.character(unique(sdata[intersect(which(datacopy$ecotype == ecotype), which(datacopy$time == time_list[time-i])),'id']));
       for(sample in sample_list)
       {
         np <- intersect(intersect(which(datacopy$ecotype == ecotype), which(datacopy$time == time_list[time-i])), which(datacopy$id == as.numeric(sample)));
         nn <- intersect(intersect(which(datacopy$ecotype == ecotype), which(datacopy$time == time_list[time])), which(datacopy$id == as.numeric(sample)));
         if(!is.na(data[np, character]) & !is.na(data[nn, character]))
         {
           datacopy[nn, i+4] <- data[nn, character] - data[np, character];
         }
       }
     }
   }
  }
  return(datacopy);
}

lmanalysis <- function(data, character)
{
  par(mfrow=c(2,2))
  for(i in 5:8)
  {
    time <- colnames(data)[i];
    ecotype.lm <- lm(data[[character]] ~ data[[time]], na.action=na.exclude);
    print(summary(ecotype.lm));
    ecotype.res <- resid(ecotype.lm);
    plot(data[[character]], ecotype.res, ylab=paste("Residuals_", time,sep=''), xlab="Area", main="Rosette growth");
    abline(0, 0)
  }
}


auregressionmodel <- function()
{
  fit <- lm(Area ~ time, sdata)
  a <- arima(sdata$Compactness, order=c(3,0,0));
  plot.forecast(forecast(a, h=10));
}


fitmodellme <- function(data, op=1)
{
  character <- data[['character']];
  ecotype <- data[['ecotype']];
  time <- data[['time']];
  id <- data[['id']];
  
  fit <- list();
  if (op == 1)
  {
    fit[['aovmodel']] <- aov(character ~ ecotype * time + Error(id), data);
    print(summary(fit[['aovmodel']]));
  }
  else
  {
    fit[['aovmodel']] <- aov(character ~ ecotype * time + Error(id));
    fit[['cs']] <- lme(character ~ ecotype * time, data=data, corr = corCompSymm(, form = ~ 1 | id), random = (~1|id), na.action = na.omit, control=lmeControl(opt="optim", msVerbose = 1, msMaxIter=100));
    fit[['un']] <- lme(character ~ ecotype * time, data=data, corr = corSymm(form = ~ 1 | id), weight = varIdent(form = ~ 1 | time), random = (~1|id), na.action = na.omit, control=lmeControl(opt="optim", msVerbose = 1, msMaxIter=100));
    fit[['ar']] <- lme(character ~ ecotype * time, data=data, corr = corAR1(, form = ~ 1 | id), random = (~1|id), na.action = na.omit, control=lmeControl(opt="optim", msVerbose = 1, msMaxIter=100));
    fit[['arh']] <- lme(character ~ ecotype * time, data=data, corr = corAR1(, form = ~ 1 | id),  weight = varIdent(form = ~ 1 | time), random = (~1|id), na.action = na.omit, control=lmeControl(opt="optim", msVerbose = 1, msMaxIter=100));
    fit[['re']] <- lme(character ~ ecotype * time, data=data, corr = corAR1(, form = ~ 1 | id),  weight = varIdent(form = ~ 1 | time), random = (~ time|id), na.action = na.omit, control=lmeControl(opt="optim", msVerbose = 1, msMaxIter=100));
    
    y <- anova(fit[['arh']],fit[['cs']],fit[['un']],fit[['ar']],fit[['re']]);
    print(y);
    print(y[which(y$BIC == min(y$BIC)),]);
  }
  return(fit);
}


modelfiddling <- function(fit, data)
{
  plot(fit, data.time ~ fitted(.) | id, abline = c(0,1));
  plot(fit, data.ecotype ~ fitted(.) | id, abline = c(0,1));
  plot(fit, data.time ~ fitted(.) | id, abline = c(0,1));
  plot(fit, data.id ~ resid(.));
  plot(fit, resid(., type = "p") ~ fitted(.) | ecotype, abline = 0);
  plot(fit, data.ecotype ~ resid(., level=1), abline = 0);
}


iddatatransformation <- function(data)
{
  model <- lm(data.character ~ data.time);
  bc.null <- boxcox(model); 
  bc.opt <- bc.null$x[which.max(bc.null$y)];
  return(bc);
}


transformdataboxcox <- function(data, t.opt)
{
  return(bcPower(data, t.opt));
}


######## My final model working with repeated measures

repeatedmeasures <- function(data, op=1)
{
  character <- data[['character']];
  ecotype <- data[['ecotype']];
  time <- data[['time']];
  id <- data[['id']];
  fit <- list();
  
  tdata <- groupedData(character ~ as.numeric(ecotype)*as.numeric(time) | id, data);
  
  if (op == 1)
  {
    fit.model <- aov(data.character ~ data.ecotype * data.time + Error(data.id));
  }
  else
  {
    fit[['cs']] <- gls(character ~ ecotype * time, data = tdata, corr = corCompSymm(, form = ~ 1 | id), na.action = na.exclude);
    fit[['un']] <- gls(character ~ ecotype * time, data = tdata, corr = corSymm(form = ~ 1 | id), weights = varIdent(form = ~ 1 | time), na.action = na.exclude);
    fit[['ar']] <- gls(character ~ ecotype * time, data = tdata, corr = corAR1(, form = ~ 1 | id), na.action = na.exclude);
    fit[['arh']] <- gls(character ~ ecotype * time * time, data = tdata, corr = corAR1(, form = ~ 1 | id), weight = varIdent(form = ~ 1 | time), na.action = na.exclude);
    y <- anova(fit[['arh']],fit[['cs']],fit[['un']],fit[['ar']]);
    print(y);
    print(y[which(y$BIC == min(y$BIC)),]);
  }
  return(fit);
}


correlation_analysis <- function(data)
{
  i = 0;
  for(ecotype in as.character(unique(data$ecotype))[4])
  {  
    print(ecotype);
    for(character in colnames(sdata)[4:23])
    {
      i = i + 1;
     print(i);
      print(character);
      m <- matrix(c(sdata[intersect(which(sdata$ecotype == ecotype), which(sdata$time==17)),character], sdata[intersect(which(sdata$ecotype == ecotype), which(sdata$time==22)),character], sdata[intersect(which(sdata$ecotype == ecotype), which(sdata$time==25)),character], sdata[intersect(which(sdata$ecotype == ecotype), which(sdata$time==28)),character], sdata[intersect(which(sdata$ecotype == ecotype), which(sdata$time==32)),character]), ncol=5);
      print(cor(m));
      print('VARIANCE');
      print(var(m));
    }
  }
}


postHocTest <- function(model, factor)
{
  test <- glht(model, linfct=mcp(time="Tukey"));
}


findoutliers <- function(data)
{
  character <- data[['character']];
  ecotype <- data[['ecotype']];
  time <- data[['time']];
  time2 <- data[['time2']];
  rownames <- data[['row.names']];
  
  model <- lm(character ~ ecotype * time);
  o <- outlierTest(model, cutoff=0.05);
  g <- names(o[[1]]);
  oid <- c();
  #for(i in g) 
  #{ 
  #  oid <- append(oid, which(rownames == i));
  #}
  return(as.numeric(g));
}


createdatastructure <- function(data, character, trf)
{
  ds <- list();
  ds[['row.names']] <- rownames(data);
  ds[['character']] <- data[[character]];
  ds[['character']] <- transformdata(ds[['character']], trf)
  ds[['ecotype']] <- data[['ecotype']];
  ds[['time']] <- data[['time']];
  ds[['time2']] <- data[['time2']];
  ds[['id']] <- data[['id']];
  return(ds);
}


transformdata <- function(data, trf)
{
  if(trf == 'log')
  {
    return(log(data));
  }
  if(trf == 'sqrt')
  {
    return(sqrt(data));
  }
  if(trf == 'notr')
  {
    return(data);
  }
  else
  {
    return(transformdataboxcox(data, transform));
  }
}


selectrandomsample <- function(data)
{
   j = 1;
   n_list <- c();
   t_list <- c();
   for(i in 1:19)
   {
     n <- sample(seq(j,(j+11), by=1),1);
     print(n);
     n_list <- append(n_list, n); 
     t_list <- append(t_list, which(data$id == n));
     j = j + 12;
   }
   ssdata <- data[t_list,];
   return(ssdata);
}
    

checknormality <- function()
{
  dataunt <- createdatastructure(nonmissdata, 'Area', 'notr')
  ot <- findoutliers(dataunt);
  vt <- fitmodellme(dataunt, as.numeric(ot));
  par(mfrow=c(2,3)); 
  hist(resid(vt[['arh']]))
  hist(resid(vt[['cs']]))  
  hist(resid(vt[['un']]))
  hist(resid(vt[['ar']]))
  hist(resid(vt[['re']]))
  plot(fit[['arh']])
}


runtest <- function(data, character_list, opt='notr')
{
  print(opt);
  for(character in character_list)
  {
    print(character);
    ssdata <- data.frame(createdatastructure(data, character, opt), row.names=1);
    o <- findoutliers(ssdata); 
    ssdata <- ssdata[-c(o),]; 
    ssdata$time <- as.numeric(as.character(ssdata$time));
    v <- repeatedmeasures(ssdata, opt);
    print(shapiro.test(resid(v[['arh']])));
    print(shapiro.test(resid(v[['ar']])));
    print(shapiro.test(resid(v[['cs']])));
    print(shapiro.test(resid(v[['un']])));

  }
  return(v);
}


plotbestmodel <- function(model)
{
  #print(shapiro.test(resid(model)));
  par(mfrow=c(2,2));
  plot(model, log(character) ~ fitted(.) ); #bs vs fitted
  plot(resid(model)) # residual vs fitted (2, -2)
  res <- model$resid;
  st.res <- res/sd(res); 
  qqnorm(st.res, pch=16, main="");
  qqline(st.res, col="red", lwd=2);
 
}

plotanova <- function(data)
{
  v <- aov(Y ~ Nf*V + Error(B/V), data = oats, qr = T);
  plot(fitted(v[[3]]), studres(v[[3]]));
  abline(h=0, lty=2);
  vv <- proj(v);
  qqnorm(vv[[3]][,"Residuals"], ylab="Stratum 4 residuals");
  qqline(vv[[3]][,"Residuals"]);
}

# Interacting plots with predicted data
plotpredicteddata <- function(model, data, character, transf, unit='')
{
  copydata <- data;
  fname <- paste('Predicted',character, '.png', sep="");
  predicdata <- expand.grid(time=unique(copydata$time), 
                            ecotype=c('Bur-0', 'No-0', 'Col-0', 'Ler-0', 'EDi-0'));
  predicdata$character <- predict(model, predicdata, level=0);
  predicdata$time <- as.numeric(as.character(predicdata$time));
  #epsfile(fname);
  p <- ggplot(data = predicdata,
              aes_string(x = 'time', y = 'character', colour = 'ecotype', shape='ecotype', group='ecotype')) +
    labs(x = "DAS", y = paste(transf, character, unit, sep=' ')) +
    scale_x_continuous(breaks=1:40) +
    stat_summary(fun.y=mean, geom="point", size=4)+
    stat_summary(fun.y=mean, geom="line",  size=0.8) + theme_bw(base_size = 24)
  theme(panel.background = element_blank());
  print(p);
  #dev.off();
}


#data <- read.table('gancho.txt', header=TRUE, sep=',');
#character <- 'Area';
#samplecol <- cbind(rownames(sdata), sample=rep(1:12,95));
#dataArea <- data.frame(merge(samplecol, sdata[, c('time','ecotype', character)], by.x=1, by.y=0, all=TRUE), row.names=1);
#tempdata <- adjustdatatime(data, character);
#lmanalysis(tempdata, character);
#repeatedmeasures(sdata);
#repeatedmeasures(nonmissdata);
#ds <- createdatastructure(data, 'Area');


#sdata <- read.table('sdata.txt', header=TRUE)
#nmdata <- read.table('nmdata.txt', header=TRUE)
#ssdata <- data.frame(createdatastructure(sdata, 'Roundness', 'notr'), row.names=1);
#o <- findoutliers(ssdata); 
#ssdata <- ssdata[-c(o),]; 
#v <- fitmodellme(ssdata, 2);
##vv <- repeatedmeasures(ssdata, 2);


run2testnumtime <- function(data, character, sq = 1)
{ 
  if( sq == 1)
  {
    model1 <- lme(character ~ ecotype * time + ecotype * time2, random = (~1|id), data = data, corr = corAR1(, form = ~ 1 | id), na.action = na.omit);
    model2 <- lme(character ~ ecotype * time + ecotype * time2, random = (~1|id), data = data, corr = corCompSymm(, form = ~ 1 | id), na.action = na.omit);
    model3 <- lme(character ~ ecotype * time + ecotype * time2, random = (~1|id), data = data, corr = corSymm(, form = ~ 1 | id), na.action = na.omit);
    print(shapiro.test(resid(model1)));
    print(shapiro.test(resid(model2)));
    print(shapiro.test(resid(model3)));
    modelt <- aov(character ~ ecotype * time + ecotype * time2 +Error(id), data = data);
    print(summary(modelt));

  }
  else
  {
    model1 <- lme(character ~ ecotype * time, random = (~1|id), data = data, corr = corAR1(, form = ~ 1 | id), na.action = na.omit);
    model2 <- lme(character ~ ecotype * time, random = (~1|id), data = data, corr = corCompSymm(, form = ~ 1 | id), na.action = na.omit);
    model3 <- lme(character ~ ecotype * time, random = (~1|id), data = data, corr = corSymm(, form = ~ 1 | id), na.action = na.omit);
    print(shapiro.test(resid(model1)));
    print(shapiro.test(resid(model2)));
    print(shapiro.test(resid(model3)));
    modelt <- aov(character ~ ecotype * time + Error(id), data = data, na.action = na.omit);
    print(summary(modelt));
  }
  return(model3);
}

run2testcattime <- function(data, character, sq = 1)
{ 
  if( sq == 1)
  {
    model <- lme(character ~ ecotype * time, random = (~1|id), data = data, corr = corAR1(, form = ~ 1 | id), na.action = na.omit);
    modelt <- aov(character ~ ecotype * time + ecotype * time2 +Error(id), data = data);
    #print(summary(modelt));
  }
  else
  {
    model <- lme(character ~ ecotype * time, random = (~1|id), data = data, corr = corSymm(, form = ~ 1 | id), na.action = na.omit);
    modelt <- aov(character ~ ecotype * time + Error(id), data = data, na.action = na.omit);
    #print(summary(modelt));
  }
  return(model);
 
}


runposthoctest <- function(model)
{
  test <- glht(model, linfct=mcp(ecotype='Tukey')); 
  return(test);
}


plantblocklocation <- function(data, character_list, save='yes')
{
  
  sdataposnm <- data[-c(which(data$Area =='NaN')),];
  for(character in character_list)
  {
    print(character);
    fname <- paste(character, '_blockinside.png', sep='');
    model <- aov(log(data[[character]]) ~ data[['ecotype']] * data[['time']] * data[['pid']] + Error(data[['id']]));
    print(summary(model));
    if (save == 'yes')
    {     
      png(fname, width = 880, height = 880, units = "px", pointsize = 22);
      par(mfrow=c(2,1));
      interaction.plot(sdataposnm[['time']], sdataposnm[['pid']], log(sdataposnm[[character]]), las=2, main=character, xlab='DAS', ylab=character);
      interaction.plot(sdataposnm[['ecotype']], sdataposnm[['pid']], log(sdataposnm[[character]]), las=2, main=character, cex.axis=0.6, xlab='ecotype', ylab=character);
      dev.off();
    } 
    if (readline(character) == "q") { break;  }
  } 
}

plantblocklocation_corner <- function(data, character_list, save='yes')
{

  sdataposc <- data[-c(which(data$Area =='NaN')),];
  for(character in character_list)
  {
    print(character);
    fname <- paste(character, '_blockinside.png', sep='');
    model <- aov(log(data[[character]]) ~ data[['ecotype']] * data[['time']] * data[['pidc']] + Error(data[['id']]));
    print(summary(model));
    if (save == 'yes')
    {     
      png(fname, width = 880, height = 880, units = "px", pointsize = 22);
      par(mfrow=c(2,1));
      interaction.plot(sdataposc[['time']], sdataposc[['pidc']], log(sdataposc[[character]]), las=2, main=character, xlab='DAS', ylab=character);
      interaction.plot(sdataposc[['ecotype']], sdataposc[['pidc']], log(sdataposc[[character]]), las=2, main=character, cex.axis=0.6, xlab='ecotype', ylab=character)
      dev.off();
    }
    
    #if (readline(character) == "q") {  break;  }
  } 
}

testsquaremodel <- function(data)
{

  model <- lme(Excentricity ~ ecotype * time + ecotype * time2, random = (~1|id), data =sdata1, corr = corAR1(, form = ~ 1 | id), weight = varIdent(form = ~ 1 | time), na.action = na.omit);
  fittedmodel <- fitted(model, level = 0);
  d <- as.matrix(fittedmodel);
  par(mfrow=c(1,2));
  with(ssdata,plot(time[id=='1'],ssdata[which(ssdata$id=='1'),'character']), type='l');
  with(ssdata,plot(time[id=='1'],d[which(rownames(d)=='1'),]));
}


  
  
nonamefunction <- function()
{
  
  model <- lme(Compactness ~ ecotype * time, random = (~1|id), data = sdata1, corr = corAR1(, form = ~ 1 | id), na.action = na.omit);
  model1 <- lme(Compactness ~ ecotype * time, random = (~1|id), data = sdata1, corr = corAR1(, form = ~ 1 | id), weight = varIdent(form = ~ 1 | time), na.action = na.omit);
  model2 <- lme(Compactness ~ ecotype * time, random = (~1|id), data = sdata1, corr = corCompSymm(, form = ~ 1 | id), na.action = na.omit);
  model3 <- lme(Compactness ~ ecotype * time, random = (~1|id), data = sdata1, corr = corCompSymm(, form = ~ 1 | id), weight = varIdent(form = ~ 1 | time), na.action = na.omit);
  model4 <- lme(Compactness ~ ecotype * time, random = (~1|id), data = sdata1, corr = corSymm(, form = ~ 1 | id), weight = varIdent(form = ~ 1 | time), na.action = na.omit);
  model5 <- lme(Compactness ~ ecotype * time, random = (~1|id), data = sdata1, corr = corSymm(, form = ~ 1 | id), na.action = na.omit);
  
  lmodel <- lme(log(Compactness) ~ ecotype * time, random = (~1|id), data = sdata1, corr = corAR1(, form = ~ 1 | id), na.action = na.omit);
  lmodel1 <- lme(log(Compactness) ~ ecotype * time, random = (~1|id), data = sdata1, corr = corAR1(, form = ~ 1 | id), weight = varIdent(form = ~ 1 | time), na.action = na.omit);
  lmodel2 <- lme(log(Compactness) ~ ecotype * time, random = (~1|id), data = sdata1, corr = corCompSymm(, form = ~ 1 | id), na.action = na.omit);
  lmodel3 <- lme(log(Compactness) ~ ecotype * time, random = (~1|id), data = sdata1, corr = corCompSymm(, form = ~ 1 | id), weight = varIdent(form = ~ 1 | time), na.action = na.omit);
  lmodel4 <- lme(log(Compactness) ~ ecotype * time, random = (~1|id), data = sdata1, corr = corSymm(, form = ~ 1 | id), weight = varIdent(form = ~ 1 | time), na.action = na.omit);
  lmodel5 <- lme(log(Compactness) ~ ecotype * time, random = (~1|id), data = sdata1, corr = corSymm(, form = ~ 1 | id), na.action = na.omit);

}
# run all the analysis Non Area group


runtestplot <- function(type, data, character)
{
  copydata <- data;
  if(type == 'ar')
  {
    
    rm(model);
    rm(ssdata);
    rm(sdata1);
    print(character);
    sdata1 <- copydata;
    sdata1$time <- as.integer(as.character(sdata1$time));
    sdata1$time2 <- sdata1$time^2;
    ssdata <- data.frame(createdatastructure(sdata1, character, 'log'), row.names=1);
    o <- findoutliers(ssdata); 
    ssdata <- ssdata[-c(o),]; 
    #model <- run2testnumtime(ssdata, character, sq=1);
    #print(anova(model));
    #print(plot(model));
    #with(ssdata, interaction.plot(time, ecotype, log(character)));
    ssdata$time <- factor(ssdata$time);
    model2 <- run2testcattime(ssdata, character, sq=1); # Categorical time
    pwtest <- runposthoctest(model2);
    t <- summary(pwtest);
    g <- data.frame(cbind(as.matrix(t$test$tstat), p.adj=t$test$pvalues));
   
    #significanceplot(g, character);
    #plotpredicteddata(model2, ssdata, character);
    #if (readline(character) == "q") {  break; }
  }
  else
  {
    
    rm(model);
    rm(ssdata);
    rm(sdata1);
    print(character);
    sdata1 <- sdata;
    sdata1$time <- as.integer(as.character(sdata1$time));
    sdata1$time2 <- sdata1$time^2;
    ssdata <- data.frame(createdatastructure(sdata1, character, 'notr'), row.names=1);
    o <- findoutliers(ssdata); 
    ssdata <- ssdata[-c(o),]; 
    #model <- run2testnumtime(ssdata, character, sq=0);
    #print(shapiro.test(model$re));
    #print(anova(model));
    #print(plot(model));
    #with(ssdata, interaction.plot(time, ecotype, log(character)));
    ssdata$time <- factor(ssdata$time);
    model2 <- run2testcattime(ssdata, character, sq=0);  # Categorical time
    pwtest <- runposthoctest(model2);
    t <- summary(pwtest);
    g <- data.frame(cbind(as.matrix(t$test$tstat), p.adj=t$test$pvalues));
   
    #significanceplot(g, character);
    #plotpredicteddata(model2, ssdata, character);
    #if (readline(character) == "q") 
    #{  
    #  break; 
    #}
  }

  return(objectList <- list("dotplot" = g, "ssdata" = ssdata, 'model2' = model2));
}

RRAGRModel <- function(data)
{
  copydata <- data;
  copydata$time <- factor(copydata$time)
  model <- lme(RRAGR ~ ecotype * time, random = (~1|id), data = copydata, corr = corAR1(, form = ~ 1 | id), na.action = na.omit);
  pwtest <- runposthoctest(model);
  t <- summary(pwtest);
  g <- data.frame(cbind(as.matrix(t$test$tstat), p.adj=t$test$pvalues));
  
  significanceplot(g, 'RRAGR');
}


# Descriptor's list organised by group
# 
#cr <- c(8,9,14,15,17,21);
#ar <- c(7,10, 12,13,16,18,20,22,23,25,26);
#


objectList16 <- runtestplot('ar', sdata, 'Area');
objectList18 <- runtestplot('ar', sdata, 'Circumference');
objectList14 <- runtestplot('cr', sdata, 'Compactness');
objectList21 <- runtestplot('cr', sdata, 'Roundness');

plot1 <- plotpredicteddata(objectList16[['model2']], objectList16[['ssdata']], 'Area', 'log', ' (mm2)');
plot2 <- plotpredicteddata(objectList18[['model2']], objectList18[['ssdata']], 'Cirmcumference', 'log', ' (mm)');
plot3 <- plotpredicteddata(objectList14[['model2']], objectList14[['ssdata']], 'Compactness', '', ' (ratio)');
plot4 <- plotpredicteddata(objectList21[['model2']], objectList21[['ssdata']], 'Roundness', '', ' (ratio)');

vplayout <- function(x, y) viewport(layout.pos.row = x, layout.pos.col = y)

grid.newpage()
pushViewport(viewport(layout = grid.layout(2, 2)))
print(plot1, vp = vplayout(1, 1))
print(plot2, vp = vplayout(1, 2))
print(plot3, vp = vplayout(2, 1))
print(plot4, vp = vplayout(2, 2))

png('Fig5.png');
createradarplot(avgdata(sdata)); # create radar plot
dev.off();

par(mfrow=c(2,2), mar=c(4,5,1,1))
significanceplot(objectList14[['dotplot']], 'Compactness')
createboxplot(sdata, 'Compactness' , 'ecotype');
significanceplot(objectList16[['dotplot']], 'Area')
createboxplot(RRAGR, 'Area', 'ecotype');

# Analysis of RRAGR
RRAGRModel(RRAGR);
