# Supplementary material for: Objective Definition of Rosette Shape Variation Using a Combined Computer Vision and Data Mining Approach
Source: PLoS One. 2014 May 7;9(5):e96889. doi: 10.1371/journal.pone.0096889 (PMC4013065; doi:10.1371/journal.pone.0096889)
Supplement: Methods S2 — Compressed file contains a number of files. 1) Raw data. Descriptors extracted from each segmented image, 2) R scripts used to handle and analyse data, 3) Matlab scripts used as another way to extract the 20 shape descriptors used in this analysis, 4) Example image suitable for processing by the Matlab script and 5) File descriptions, summary of files in this zip file. (ZIP) [file pone.0096889.s016.zip › plosone_arabmagic.r]

library(nlme);
library(lme4);
library(car);
library(FactoMineR);
library(ggplot2);

ecotype_list <- c("EDi-0", "Can-0", "WS-0", "Hi-0", "Zu-0", "Po-0", "Sf-2", "Wil-2", "Oy-0", "Kn-0", "Ct-1", "Wu-0", 
"Tsu-0", "Col-0", "Rsch-4", "No-0", "Bur-0", "Ler-0", "Mt-0"); 

country_list <- c("Scotland", "CanaryI", "Russia", "Netherlands", "Germany", "Germany", "Spain", "Russia",
"Norway", "Lithuania", "Italy", "Germany","Japan", "USA","Russia","Germany","Ireland","Germany","Libya");


character_list <- c("Min.Enclosing.Circle.Diameter", "X2nd.Moment.Principle.Axis.Small.Norm",
"X2nd.Moment.Principle.Axis.Large.Norm","Min.Area.Rectangle.Area","Centre.Of.Mass.To.Boundary.Distance",
"Object.Extent.Y","Object.Extent.X","Compactness","Normalised.Z.Rotation.2nd.Moment","Area","X2nd.Moments.Principal.Axis.Ratio",
"Circumference","Excentricity", "Caliper.Length","Roundness","Boundary.Point.Roundness","Boundary.Point.Count","Boundary.Points.To.Area.Ratio",
"Convex.Hull.Circumference","Convex.Hull.Area");


integrate <- function(winitial, eco, time)
{
  bundle <- c();

  for(i in 1:time)
  {
    for(j in 1:eco)
    {
      fname=paste(winitial,i,'_','e',j,'.csv', sep="");
      data <- read.delim(fname, header=TRUE, sep=";");
      bundle <- rbind(bundle, data);
    }
  }
  return(bundle);
}


checkdata <- function(data, winitial, eco, time, feature)
{
  copydata <- data;
  keywford = paste("magic_e",eco, "_", winitial,time, sep="");
  l = copydata[which(copydata[['Snapshot.ID.Tag']] == keyword),feature];
  which(l == min(copydata[which(copydata[['Snapshot.ID.Tag']] == keyword),feature]));

}

pcaanalysis <- function(data)
{
    
   fit <- princomp(~., data[,6:27], scale = TRUE, na.action=na.omit);
   summary(fit);
   loadings(fit);
   plot(fit,type="lines");
   fit$scores;
   biplot(fit);
   X <- fit$loadings
   plot(X, asp=1, type="n");
   abline(v=0, lty=3);
   abline(h=0, lty=3);
   arrows(0, 0, X[,1], X[,2], len=0.1, col="red");
   text(1.1*X, rownames(X), col="red", xpd=T, cex=0.5);
 
}

pca3factor <- function(data)
{
  fit <- factanal(data[1:c(dim(data)[1]-1)], 3, rotation="varimax");
  #print(fit, digits=2, cutoff=.3, sort=TRUE);
  load <- fit$loadings[,1:2];
  plot(load,type="n");
  text(load,labels=names(mydata),cex=.7);

}


pcafactorminer <- function(data, factor, time)
{
  
  copydata <- data;
  fname = paste('PCA_by_', factor, 'time_',time,'.png', sep='');
  i <- which(colnames(copydata) == factor);
  res <- PCA(copydata, quali.sup=c(1:5), graph=F, scale.unit=TRUE);
  png(fname, width = 880, height = 880, pointsize = 22);
  plotellipses(res, keepvar=c(i), label=F);
  plot.PCA(res, axes=c(1, 2), choix="ind", label = 'F', habillage=i);
  dev.off();

}

pcaalltimeseries <- function(data, factor)
{
  copydata <- data;
  fname = paste('PCA_by_', factor, '_tall', '.png', sep='');
  i <- which(colnames(copydata) == factor);
  databyfactor <- copydata[,c(-i)];
  res <- PCA(copydata, quali.sup=c(1:6), graph=F, scale.unit=TRUE);
  png(fname, width = 880, height = 880, pointsize = 22);
  plotellipses(res, keepvar=c(i), label=F);
  plot.PCA(res, axes=c(1, 2), choix="ind", label = 'F', habillage=i);
  dev.off();

}


pcacomplete <- function(data, time)
{
  copydata <- data;
  res <- PCA(copydata, quali.sup=c(1:5), graph=F, scale.unit=TRUE);
  fname = paste('PCAalldescriptors_', 'time', time, '.png', sep='');  
  png(fname, width = 2000, height = 880, pointsize = 22);
  plot(res, choix = "var", cex=0.9, label='var',  col.var = rainbow(10), lwd=2, font.lab=2, font=2, ylab='hh');
  dev.off();
  plotloadings(res$var$contrib, time);
  #lo <- sweep(res$var$coord,2,sqrt(res$eig[1:ncol(res$var$coord),1]),FUN="/");
  #plotloadings(lo, time);
  res <- PCA(copydata[6:25], graph=F);
  u = dimdesc(res, axes=c(1,2));
  return(res);
 
}


pcarragr <- function(data)
{
  copydata <- data;
  res <- PCA(copydata, quali.sup=c(1:6), graph=F, scale.unit=TRUE);
  fname = paste('PCAallvariablesRRAGR', '.png', sep='');  
  png(fname, width = 2000, height = 880, pointsize = 22);
  plot(res, choix = "var", cex=0.9, label='var',  col.var = rainbow(10), lwd=2, font.lab=2, font=2, ylab='hh');
  dev.off();
  plotloadings(res$var$contrib, time);
  #lo <- sweep(res$var$coord,2,sqrt(res$eig[1:ncol(res$var$coord),1]),FUN="/");
  plotloadings(lo, time);
  res <- PCA(copydata[7:25], graph=F);
  u = dimdesc(res, axes=c(1,2));
  return(res);
  
}

plotloadings <- function(data, time)
{
  copydata <- data;
  fname <- paste('ContribPCA_time', time, '.png', sep="");
  png(fname, width = 880, height = 880, pointsize = 22);
  barplot(copydata, beside=TRUE, legend = rownames(data), col=rainbow(dim(data)[1]),
          ylab='Contributions', xlab='Principal components', main = paste(time, ' DAS', sep=''), 
          args.legend = list(cex = 0.7, x = "topleft"));
  dev.off();
}

avgdata <- function(data)
{

  avgdata <- sapply(colnames(data)[3:22], function(y) tapply(data[,y], data$ecotype, function(x) mean(x, na.rm = TRUE)));
  return(avgdata);

}

predata <- function(data, e, t, r)
{
  word <- paste(r, "_", "magic_", "e", e, "_w",t,"arab_magic_w", t, sep="");
  i <- which(rownames(data) == word);
  data[i, 3:22] <- NA;
  return(data);
}


filterdata <- function(data, fword)
{
  ix <- c();
  for(w in fword)
  {
    ix <- append(ix, which(colnames(data) == w));
  }
  return(ix);
}

createframe <- function(data, fword)
{
  ix <- filterdata(data, fword);
  filtereddata <- data[,-ix];
  i = which(colnames(data) == 'Snapshot.ID.Tag');
  j = which(colnames(data) == 'Measurement.Label');
  x = which(colnames(data) == 'Row.No');
  t <- rep(paste("", rep(c(17,22,25,28,32)), sep=""), c(228, 228, 228, 228,228));
  #t <- rep(paste("t", rep(1:5), sep=""), c(228, 228, 228, 228,228));
  #e <- rep(rep(paste("e", rep(1:19), sep=""), c(12,12, 12,12,12,12, 12,12,12,12,12,12,12,12,12,12,12,12,12)), 5);
  e <- rep(rep(ecotype_list, c(12,12, 12,12,12,12, 12,12,12,12,12,12,12,12,12,12,12,12,12)), 5);
  s <- paste(data[1:dim(filtereddata)[1],x],"_", data[1:dim(filtereddata)[1],i], data[1:dim(filtereddata)[1],j], sep="");
  d <- data.frame(s, time=t, ecotype=e, filtereddata, row.names=1);
  return(d);
}

createdataframe <- function(data)
{
  #t <- paste("t", rep(c(17,22,25,28,32),c(19,19,19,19,19)), sep="")
  t <- paste("", rep(1:5,c(19,19,19,19,19)), sep="");
  e <- paste("e", rep(1:19, 5), sep="");
  d <- data.frame(time=t, ecotype=e, time=t, data);
  return(d);

}

anovaanalysis <- function(data, c_list)
{
  f <- c();
  for(character in c_list)
  { 
    print(character);
    model <- aov(log(data[[character]]) ~ country*ecotype*time*pid*pidc+ Error(id), data=data);
    #f <- rbind(f, c(colnames(data)[i], model$"Pr(>F)"[1:3]));
    print(summary(model));
    if (readline(character) == "q") { break; }  
  }
  #colnames(f) <- c("Descriptor", "ecotype", "time", "ecotype:time");
  
  #return(f);
}

tukeytest <- function(data, min, max)
{
  f <- list();
  for(i in min:max)
  {
    f[[colnames(data)[i]]] <- TukeyHSD(aov(data[[i]] ~ ecotype, data=data));
  }
  return(f);
}

basicdatacheck <- function(data, trait, ...)
{
  #print(colnames(data)[trait]);
  g <- lm(data[[trait]] ~ ecotype, data);
  print(summary(g));
  jack <- rstudent(g);
  #print(jack[abs(jack)==max(abs(jack))]);
  #plot(jack,ylab="Jacknife Residuals",main="Jacknife Residuals", ylim=c(-5,3));
  #pvalue <- qf(summary(g)$f[1], summary(g)$f[2], summary(g)$f[3], lower.tail = FALSE, log.p = FALSE);
  return(summary(g)$f[1]);

}

allBarplots <- function(d, geneNameList = NULL, ...)
{
  for (i in 4:dim(d)[2])
  {
    plot(d[[i]] ~ ecotype, d, main=colnames(d)[i]);
    if (readline(i) == "q") { break; }  
  }
}

allttest <- function(data)
{

  pvaluestable <- list();
  for (i in 4:23)
  {
    pvaluestable[colnames(data)[i]] <- basicdatacheck(data, i);
  }
  p <- data.frame(pvaluestable);
  p <- t(p);
  colnames(p) <- c("pvalue");
  opar <- par(no.readonly = TRUE);
  par(mar = c(20, 8, 3, 3));
  plot(p, col="blue", names.arg = rownames(p), las = 2);
  par(opar);
  return(p);
}

scaledata <- function(data)
{
   s <- scale(data[,3:22]);
   f <- data.frame(merge(data[,1:2], s, by.x=0, by.y=0),
row.names=1);
   return(f);
}


preprocdata <- function(d)
{
  #d <- predata(d, 16, 1, 10);#
  #d <- predata(d, 2, 2, 10);
  d <- predata(d, 16, 2, 10);#
  #d <- predata(d, 16, 2, 11);

  #d <- predata(d, 2, 3, 10);
  d <- predata(d, 16, 3, 10);#
  #d <- predata(d, 16, 3, 11);

  #d <- predata(d, 2, 4, 10);
  d <- predata(d, 16, 4, 10);#
  #d <- predata(d, 16, 4, 11);

  #d <- predata(d, 2, 5, 10);
  d <- predata(d, 16, 5, 10);#
  #d <- predata(d, 16, 5, 11);


  #d <- predata(d, 17, 3, 4);
  #d <- predata(d, 17, 3, 7);
  #d <- predata(d, 17, 4, 4);
  #d <- predata(d, 17, 4, 7);
  #d <- predata(d, 1, 5, 9);
  #d <- predata(d, 1, 5, 12);
  #d <- predata(d, 4, 5, 5);
  #d <- predata(d, 4, 5, 8);
  #d <- predata(d, 5, 5, 6);
  #d <- predata(d, 5, 5, 9);
  #d <- predata(d, 13, 5, 2);
  #d <- predata(d, 13, 5, 5);
  #d <- predata(d, 13, 5, 7);
  
 
  #d <- predata(d, 13, 1, 5); # new
  #d <- predata(d, 13, 2, 5); # new
  #d <- predata(d, 13, 3, 5); # new
  #d <- predata(d, 13, 4, 5); # new
  #d <- predata(d, 13, 5, 5); # new
  
  #d <- predata(d, 13, 1, 9); # new
  #d <- predata(d, 13, 2, 9); # new
  #d <- predata(d, 13, 3, 9); # new
  #d <- predata(d, 13, 4, 9); # new
  #d <- predata(d, 13, 5, 9); # new
  
  #d <- predata(d, 13, 1, 5); # new
  #d <- predata(d, 13, 2, 5); # new
  #d <- predata(d, 13, 3, 5); # new
  #d <- predata(d, 13, 4, 5); # new
  #d <- predata(d, 13, 5, 5); # new
  
  #d <- predata(d, 13, 1, 3); # new
  #d <- predata(d, 13, 2, 3); # new
  #d <- predata(d, 13, 3, 3); # new
  #d <- predata(d, 13, 4, 3); # new
  #d <- predata(d, 13, 5, 3); 
  
    
  #d <- predata(d, 14, 5, 9);
  #d <- predata(d, 14, 5, 12);
  #d <- predata(d, 15, 5, 2);
  #d <- predata(d, 15, 5, 3);
  #d <- predata(d, 15, 5, 5);
  #d <- predata(d, 15, 5, 6);
  #d <- predata(d, 17, 5, 4);
  #d <- predata(d, 17, 5, 5);
  #d <- predata(d, 17, 5, 6);
  #d <- predata(d, 17, 5, 7);
  #d <- predata(d, 17, 5, 8);
  #d <- predata(d, 17, 5, 9);
  #d <- predata(d, 17, 5, 11);
  #d <- predata(d, 17, 5, 12);

  ## From outlier test
  #d <- predata(d, 16, 4, 11);
  #d <- predata(d, 16, 5, 11);
  #d <- predata(d, 16, 3, 11);
  #d <- predata(d, 2, 4, 10);
  #d <- predata(d, 2, 5, 10);

  
  return(d);
}


confrommatlab <- function(matlabname, data)
{
 d <- read.delim(matlabname, sep=",", header=FALSE);
 d <- d[,6:31];
 v <- cbind(data[,1:2], d);
 colnames(v) <- colnames(data);
 return(v);
}


processecolistecotype <- function(data, factor)
{
  for(character in names(data))
  {
    f <- data.frame(data[[character]][[factor]]);
    significanceplot(f, character);
    if (readline(character) == "q")
    {
      break;
    }
  } 
}

processecolisttime <- function(data, factor)
{
  f <- list();
  for(character in names(pairwisetable))
  { 
    t <- rownames(data.frame(data[[character]][["time"]]));
    f[[character]] <- t[which(data.frame(data[[character]][["time"]])$p.adj > 0.05)]; 
  } 
  v <- data.frame(unlist(f));
  return(v);
}

createagraph <- function(data, character)
{
  library(igraph);
  s <- matrix(0, dim(data)[1], 2,0);
  for(i in 1:nrow(data)) 
  {
    s[i,1:2] <- strsplit(rownames(data)[i], "-")[[1]]
  }
  d <- unique(as.vector(s));
  g <- graph.empty(directed=FALSE);
  g <- add.vertices(g, length(d), name=d);
  names <- V(g)$name;
  ids <- 0:(length(names)-1);
  names(ids) <- names;
  from <- as.character(s[,1]);
  from <- as.character(s[,1]);
  to <- as.character(s[,2]);
  edges <- matrix(c(ids[from], ids[to]), nc=2);
  g <- add.edges(g, t(edges));
  V(g)$label <- V(g)$name;
  fname = paste(character, ".png", sep="");
  png(fname, width = 8, height = 6, paper = "special", onefile = FALSE, horizontal = FALSE, fonts=c("serif", "Palatino"));
  plot(g, layout=layout.graphopt, vertex.size=15, vertex.label.dist=0, main=character)
  dev.off();
}

significanceplot <- function(data, character)
{
  fname = paste(character, ".png", sep="");
  t <- createaxis(data);
  epsfile(fname);
  ecotypex <- unique(t[,1]);
  ecotypey <- unique(t[,2]);
  opar <- par(no.readonly = TRUE);
  par(mar = c(5, 5, 3, 3));
  plot(c(0,19), c(0,19), type="n", xlab="Ecotype", ylab="Ecotype", xaxs="i", yaxs="i", xaxt = "n", yaxt="n", main=character, cex.lab=1, font=2);
  grid(19, 19, lty=1); 
  axis(side=1, at = 1:18, labels = ecotypex, cex.axis=0.9, las=2, font=2);
  axis(side=2, at = 1:18, labels = ecotypey, cex.axis=0.9, las=2, font=2);
  bg="gold"
  min <- min(data$p.adj);
  max <- max(data$p.adj);
  for(i in 1:dim(data)[1])
  {
    pch <- 16;
    col = "green3";
    cex <- 1 + min / data$p.adj[i];
    fword <- strsplit(rownames(data)[i], "-")[[1]]
    x <- which(ecotypey == paste(fword[[1]], "-", fword[[2]], sep=""));
    y <- as.numeric(which(ecotypex == paste(fword[[3]], "-", fword[[4]], sep="")));
    if(data$p.adj[i] < 0.05)
    {
      if(data$p.adj[i] == 0)
      {
        cex <- 2.5;
      }
      else
      {
      cex <- 1.7 + min / data$p.adj[i]; 
      }
      col = "red3";
      pch <- 16;
    }
    points(y, x, pch = pch, col = col, bg = bg, cex = cex);
   }
 dev.off();
}

createaxis <- function(data)
{
  f <- c();
  for(i in 1:dim(data)[1])
  {
    fword <- strsplit(rownames(data)[i], "-")[[1]];
    x <- paste(fword[[1]], "-", fword[[2]], sep="");
    y <- paste(fword[[3]], "-", fword[[4]], sep="");
    f <- rbind(f, c(y, x));
  }
  colnames(f) <- c("y", "x");
  return(f)
}


createradarplot <- function(data)
{
  
  c1 <-  c(0,0,0,0, 2,2,2,2,4,4,4,4,6,6,6,6, 8,8,8);
  c2 <- c(10, 7, 4, 1, 10, 7,4,1, 10,7,4,1,10,7,4,1, 10,7,4);
  c <- cbind(c1, c2);
  stars(data, locations=c, key.loc=c(8,1), main="Shape descriptors", lty = 2, col.stars=rainbow(19), labels=rownames(data), key.labels=1:20, draw.segments=TRUE, full=TRUE, cex=1.3);
}

epsfile <- function(fname)
{
  #png(fname, , paper = "special", onefile = FALSE, horizontal = FALSE, fonts=c("serif", "Palatino"));
  png(fname);
}

averagepertime <- function(data)
{
  c <- c();
  for(time in unique(data$time)) 
  { 
    for(ecotype in unique(data$ecotype)) 
    {
     d <- c()
     d <- cbind(d, paste(time,"_", ecotype, sep=""));
     d <- cbind(d, time);
     d <- cbind(d,ecotype);
     for(i in 4:23)
     { 
       d <- cbind(d, as.numeric(mean(data[data$time == time & data$ecotype == ecotype, i], na.rm=TRUE)));
     }
    c <- rbind(c, d);
    }
    colnames(c)[5:24] <- colnames(data)[4:23];
    v <- data.frame(c, row.names=1); 
  }
  d <- convert2numeric(v, 4, 23);
return(d);
}

convert2numeric <- function(data, min,max)
{
  d <- data;

  for(i in min:max)
  {
    d[[i]] <- as.numeric(as.vector(d[[i]]));
  }
  return(d);
}


# Create interaction plots
createdynamicplots <- function(data, character, unit, transf = '')
{
  copydata = data;
  ftitle <- character;
  units = paste('(', unit, ')', sep='');
  
  if (character == "RRAGR")
  {
      ftitle <- "RRAGR";
      units = unit;
  }
  
  fname = paste("Intplot", character, ".png", sep="");
  epsfile(fname);
  p <- ggplot(data = copydata,
  aes_string(x = 'time', y = character, group = 'ecotype', shape='ecotype', color = 'ecotype', linetype='ecotype')) +
    labs(x = "DAS", y = paste(transf, ftitle, units, sep=' ')) + 
    scale_x_continuous(breaks=1:40) + scale_linetype_manual(values=1:19) +
    scale_shape_manual(values=0:18) +
    stat_summary(fun.y=mean, geom="line", size=0.8) + 
    stat_summary(fun.y=mean, geom="point", size=4) +
    theme_bw(base_size = 22) + 
    theme(panel.background = element_blank(),
          axis.text.x = element_text(size=20)); # Face bold
    print(p);
  #if (readline(character) == "q") { break; }
   dev.off();
}

twofactoranalysis2 <- function(data)
{
  for(i in 4:23)
  {
    #print(colnames(data)[i]);
    n <- data[[i]] != NA;
    b <- data[n,];
    v <- cbind(descriptor=b[[i]], time=b$time, ecotype=b$ecotype);
    print(friedman.test(v));
    if (readline(i) == "q") { break; }
  }
}

twofactoranalysis <- function(data, min, max)
{
  f <- c();
  for(i in min:max)
  {
    f <- rbind(f, c(colnames(data)[i], friedman.test(data[[i]], data[['time']], data[['ecotype']])$p.value));
    #if (readline(i) == "q") { break; }
  }
  return(f);
}

twowaynonparam <- function(data, factor, min, max)
{
  f <- c();
  for(i in min:max)
  {
    f <- rbind(f, c(colnames(data)[i], kruskal.test(data[[i]] ~ data[[factor]], data = data)$p.value));
  }
  return(f);
}


pairwisewilkinson <- function(data, factor, min, max)
{
  f <- list();
  for(i in min:max)
  {
    f[[colnames(data)[i]]] <- pairwise.wilcox.test(data[[i]], data[[factor]], p.adj="bonferroni", exact=F, paired=TRUE);
  }
  return(f);
}

createplot <- function(tdata, min, max)
{
  for(character in names(tdata))
  {
    data <- as.matrix(tdata[character][[1]]$p.value);
    x <- rownames(data);
    y <- colnames(data);
    fname = paste(character, ".png", sep="");
    #epsfile(fname);
    opar <- par(no.readonly = TRUE);
    par(mar = c(5, 5, 3, 3));
    plot(c(0,19), c(0,19), type="n", xlab="Ecotype", ylab="Ecotype", xaxs="i", yaxs="i", xaxt = "n", yaxt="n", main=character);
    grid(19, 19, lty=1); 
    axis(side=1, at = 1:18, labels = x, cex.axis=1.2, las=2)
    axis(side=2, at = 1:18, labels = y, cex.axis=1.2, las=2)
    bg="gold"
    min <- min(data, na.rm=TRUE);
    max <- max(data, na.rm=TRUE);
    for(i in x)
    {
      for(j in y)
      {
        pch <- 16;
        col = "green3";
        if (i == j)
        {
          break;
        }
        else
        {
          if(data[i,j] < 0.05)
          {
            cex <- 2 + min / data[i,j]; 
            col = "red3";
            pch <- 16;
          }
        }
       points(which(rownames(data) == i), which(colnames(data) == j), pch = pch, col = col, bg = bg, cex = cex);
      }
    }
    if (readline(character) == "q") { break; }
  }
  #dev.off();
}

distancecompleteanalysis <- function(data)
{
  for(time in unique(data$time))
  {
    ts <- data$time == time
    tdata <- data[ts,4:23];
    c <- as.matrix(dist(tdata, method="euclidean"));
    heatmap(c);
    if (readline(time) == "q")
    {
      break;
    }
  }
}

distanceecotypeanalysis <- function(data)
{
    c <- as.matrix(dist(data, method="euclidean"));
    fname <- "heatmapecotype.png";
    epsfile(fname);
    heatmap(c, cexCol=1.3, cexRow=1.3);
    dev.off();
}

heatmappertrati <- function(data, listcharacter)
{
  
  for(character in listcharacter)
  {
    fname <- paste("heatmap_", character, ".png");
    epsfile(fname);
    j <- c();
    for(ecotype in unique(sdata$ecotype))
    {
      j <- rbind(j, c(ecotype, as.numeric(c(sdata[which(sdata$ecotype == ecotype), character]))))
    }
    j <- data.frame(j, row.names=1);
    for(col in colnames(j))
    {
      j[,col] <- as.numeric(as.vector(j[,col]));
    }#
    heatmap(as.matrix(dist(j)), main=character, cexCol=1.3, cexRow=1.3);
    dev.off();
    #if (readline(character) == "q") { break;  }
  }
}

plotpairtrait <- function(traita, traitb, data)
{
  par(mfrow=c(3,2));
  for(time in unique(data$time))
  {
    c <- data.frame(data[data$time == time, 4:23]);
    plot(data[[traita]] ~ data[[traitb]], data, subset=time=='t1', pch=10:15, col=rainbow(19), xlab=traitb, ylab=traita); legend("topright", legend=rownames(data), pch=10:15, col=rainbow(19), cex.axis=1);
  }
}

createboxplot <- function(data, c_list, factor, log='yes', transf='', unit='')
{
  for(character in c_list)
  {
    if (character == "RRAGR")
    {
      ftitle <- "RRAGR";
      ylabels <- c('-', '17-22', '22-25', '25-28', '28-32');
      lend <- 5;
      lsize <- 1.5;
      
    }
    else
    {
      ftitle <- character;
      ylabels <- as.character(unique(data$time));
      lend <- 5;
      lsize <- 1.5;

    }

    if (factor == "time")
    {
      xtitle <- "DAS";
      ll <- 1;
    }
    else
    {
      xtitle <- "DAS";
      ylabels <- as.character(unique(data$ecotype));
      lend <- 19;
      lsize <- 1;
      ll <- 2;
    }

    fname = paste(character, "_", "boxplot", factor, ".png", sep=""); 
    #epsfile(fname);
    if (log == 'yes')
    {
      print(bwplot(data[[character]] ~ data[['time']] | data[[factor]],  cex.axis=1, scales=list(x = list(rot = 90), cex=1, fontface="bold"), xlab=list(xtitle, cex=1.5), ylab=list(paste(transf, ftitle, unit, sep = ' '), cex=1.5)));
      
    }
    else
    {
      print(bwplot(data[[character]] ~ data[['time']] | data[[factor]], cex.axis=1, scales=list(x = list(rot = 90), cex=1, fontface="bold"), xlab=list(xtitle, cex=1.5), ylab=list(paste(transf, ftitle, unit, sep = ' '), cex=1.5)));
    }
    #dev.off();
    #if (readline(character) == "q") { break;  }
  }
}


createboxplot2ecotype <- function(data, character, factor, ecotype, log='no')
{
  
  fname = paste(character, "_", "boxplot", factor, ecotype, ".png", sep=""); 
  epsfile(fname);
  if (log == 'no')
  {
    plot(log(data[[character]]) ~ data[[factor]], data, las=2, cex.lab=1, cex.axis=1, xlab='DAS', ylab=character, notch=TRUE, subset=ecotype=='Bur-0');
  }
  else
  {
    plot(data[[character]] ~ data[[factor]], data, las=2, cex.lab=1, cex.axis=1, xlab='DAS', ylab=character, notch=TRUE, subset=ecotype=='Bur-0'); 
  }
  dev.off();
}

growthrate <- function(data, character_list, ecotype_list)
{
 time_list <- as.numeric(as.character(unique(data$time)));
 #ecotype_list <- unique(data$ecotype);
 time_list_adj <- c(17,22,25,28,32);
 datacopy <- data;

 for(ecotype in ecotype_list)
 {
   for(time in 2:length(time_list))
   {
     sample_list <- as.character(unique(datacopy[intersect(which(datacopy$ecotype == ecotype), which(datacopy$time == time_list[time-1])),'id']));
     for(sample in sample_list)
     {
       for(character in character_list)
       { 
         np <- intersect(intersect(which(datacopy$ecotype == ecotype), which(datacopy$time == time_list[time-1])), which(datacopy$id == sample));
         nn <- intersect(intersect(which(datacopy$ecotype == ecotype), which(datacopy$time == time_list[time])), which(datacopy$id == sample));
         #datacopy[nn,character] <- (log(data[nn, character]) - log(data[np, character])) / ( time_list_adj[time] - time_list_adj[time-1]);
         # Equation according to Walter et al. 2007
         datacopy[nn,character] <- (1/ ( time_list_adj[time] - time_list_adj[time-1])) * (log(data[nn, character]/data[np, character]));
        
       }
     }
   }
 }
 return(datacopy);
}


adjustdata2time <- function(data)
{
 time_list <- as.numeric(as.character(unique(data$time)));
 ecotype_list <- unique(data$ecotype);
 time_list_adj <- c(17,22,25,28,32);
 sample_list <- unique(data$sample);
 datacopy <- data;
 datacopy <- cbind(datacopy, t1=seq(1,1140,1), t2=seq(1,1140,1), t3=seq(1,1140,1), t4=seq(1,1140,1), t5=seq(1,1140,1));

 for(ecotype in ecotype_list[1:19])
 {
   for(time in 2:length(time_list))
   {
     for(sample in sample_list[1:12])
     {
       np <- intersect(intersect(which(datacopy$ecotype == ecotype), which(datacopy$time == time_list[time-1])), which(datacopy$sample == sample));
       nn <- intersect(intersect(which(datacopy$ecotype == ecotype), which(datacopy$time == time_list[time])), which(datacopy$sample == sample));
       if(!is.na(data[np, character]) & !is.na(data[nn, character]))
       {
         datacopy[nn,t1] <- log10(data[nn, character]) - log10(data[np, character]) / ( time_list_adj[time] - time_list_adj[time-1]);
       }
     }
   }
 }
 return(datacopy);
}


fatureclassifier <- function()
{
  ecodata <- scale(sdata[,4:23])
  ecodata <- cbind(ecodata, ecotype=as.character(sdata$ecotype));
  write.table(ecodata[seq(1,1140,2),], file="ecodata_training.txt", quote=FALSE, sep="\t");
  st1 <- sdata[which(sdata$time == '17'),]
  st2 <- sdata[which(sdata$time == '22'),]
  st3 <- sdata[which(sdata$time == '25'),]
  st4 <- sdata[which(sdata$time == '28'),]
  st5 <- sdata[which(sdata$time == '32'),]

  write.table(st1[seq(2,228,2),c(2:22)], file="ecodata1_test.arff", quote=FALSE, sep=",");
  write.table(st1[seq(1,228,2),c(2:22)], file="ecodata1_training.arff", quote=FALSE, sep=",");

  write.table(st2[seq(2,228,2),c(2:22)], file="ecodata2_test.arff", quote=FALSE, sep=",");
  write.table(st2[seq(1,228,2),c(2:22)], file="ecodata2_training.arff", quote=FALSE, sep=",");

  write.table(st3[seq(2,228,2),c(2:22)], file="ecodata3_test.arff", quote=FALSE, sep=",");
  write.table(st3[seq(1,228,2),c(2:22)], file="ecodata3_training.arff", quote=FALSE, sep=",");

  write.table(st4[seq(2,228,2),c(2:22)], file="ecodata4_test.arff", quote=FALSE, sep=",");
  write.table(st4[seq(1,228,2),c(2:22)], file="ecodata4_training.arff", quote=FALSE, sep=",");

  write.table(st5[seq(2,228,2),c(2:22)], file="ecodata5_test.arff", quote=FALSE, sep=",");
  write.table(st5[seq(1,228,2),c(2:22)], file="ecodata5_training.arff", quote=FALSE, sep=",");
}

plantblocklocation <- function()
{
  
  lefttray <- c('outside','outside','outside','outside','inside','inside','outside','inside','inside','outside','outside','outside');
  righttray <- c('outside','outside','outside','inside','inside','outside','inside','inside','outside','outside','outside','outside');
  b <- rep(c(rep(c(lefttray, righttray), 9), righttray), 5);
  return(b);

}

plantblocklocation_corner <- function()
{
 
  lefttrayc <- c('corner','noncorner','noncorner','noncorner','noncorner','noncorner','noncorner','noncorner','noncorner','corner','noncorner','noncorner');
  righttrayc <- c('noncorner','noncorner','corner','noncorner','noncorner','noncorner','noncorner','noncorner','noncorner','noncorner','noncorner','corner');
  bc <- rep(c(rep(c(lefttrayc, righttrayc), 9), righttrayc), 5);
  return(bc);
}

plantbycountry <- function()
{
 
  bycountry <- rep(country_list, each=12, 5);
 
  return(bycountry);
}


getgrowthdata <- function(data, ecotype_list)
{
  
  copydata <- data;
  j <- growthrate(copydata, 'Area', ecotype_list);
  i <- which(colnames(copydata) == 'Area');
  colnames(j)[i] <- 'RRAGR';
  m <- j[which(j$time != 17),];
  c <- c('19.5','23.5','26.5','30');
  m$time <- rep(c, dim(m)[1]/length(c));
  return(m);

}

pcapertime <- function(data, time)
{
  copydata <- data;
  subdata <- copydata[which(copydata$time == time),];
  i <- which(colnames(copydata) == 'time')
  subdata <- subdata[,c(-i)];
  subdata$country <- factor(subdata$country);
  subdata$id <- factor(subdata$id);
  subdata$pid <- factor(subdata$pid);
  subdata$pidc <- factor(subdata$pidc);
  return(subdata);
}


changetimenumeric <- function(data)
{
  copydata <- data;
  copydata$time <- as.numeric(sdata$time);
  copydata$time[copydata$time == 1] <- 17
  copydata$time[copydata$time == 2] <- 22
  copydata$time[copydata$time == 3] <- 25
  copydata$time[copydata$time == 4] <- 28
  copydata$time[copydata$time == 5] <- 32
  return(copydata);
  
}


createperezdata <- function(data)
{
  copydata <- data;
  e <- c(10,18,20,26,25,14,21);
  perezdata <- copydata[,c(1:6,e)];
  colnames(perezdata)[7:13] <- c('RA','RP', 'RXF', 'EA', 'EP', 'RC', 'RE'); 
  res <- PCA(perezdata, quali.sup=c(1:7), graph=F, scale.unit=TRUE);
  fname = paste('PCA_by_', 'perezvariables','.png', sep=''); 
  #png(fname, width = 880, height = 880, pointsize = 22);
  plot(res, choix = "var", cex=1, label='var',  col.var = 'blue');
  #dev.off();
  fname = paste('plot_by_', 'perezvariables','.png', sep='');
  #png(fname, width = 880, height = 880, pointsize = 22);
  plot(perezdata[,7:13]);
  #dev.off();
  return(res);
}


filterData <- function(data)
{
  copydata <- data;
  
  md <- c();
  for(ecot in unique(copydata$ecotype))
  {
    subdata <- sdata[which(copydata$ecotype == ecot),];
    subdata$ecotype <- factor(subdata$ecotype);
    subdata$id <- factor(subdata$id);
    s <- split(subdata, unique(subdata$time), drop=T);
    mmean <- unlist(lapply(names(s), function(x) with((s[[x]]), tapply(Area, ecotype, mean) )));
    msd <- unlist(lapply(names(s), function(x) with((s[[x]]), tapply(Area, ecotype, sd) )));
    
    for(i in 1:5) 
    {
      k <- which(s[[i]]$Area < (as.numeric(mmean[i])- as.numeric(msd[i])) );
      k <- as.vector(as.matrix(s[[i]]$id[k]));
      
    }
    md <- append(md, k);
  }
  md <- as.numeric(md);
  
  u <- c();
  for(n in md)
  {
    u <- append(u, which(sdata$id == n));      
  }
  
  sdatamiss <- sdata[c(-(u)),];
  return(sdatamiss);
  
}


gwordnorm <- c("X2nd.Moment.Principle.Axis.Small.Norm", "X2nd.Moment.Principle.Axis.Large.Norm","Center.Of.Mass.Y", "Center.Of.Mass.X","Normalised.Z.Rotation.2nd.Moment","Subobject.Count");
gwordabs <- c("X2nd.Moment.Principle.Axis.Small.Abs",
"X2nd.Moment.Principle.Axis.Large.Abs","Center.Of.Mass.Y",
"Center.Of.Mass.X","Absolut.Z.Rotation.2nd.Moment","Subobject.Count")

fword <- c("Row.No", "Snapshot.ID.Tag", "Measurement.Label", "Snapshot.Time.Stamp", "Weight.Before", "Weight.After", "Water.Amount",
"Analysis.Label", "Analysis.Time.Stamp", "Results", "Object.Sum.Area",
"Object.Count", "MM.Per.Pixel.Y", "MM.Per.Pixel.X",
"Mean.Color.Blue.Variance", "Mean.Color.Green.Variance", "Mean.Color.Red.Variance", "Mean.Color.Blue"
, "Mean.Color.Green", "Mean.Color.Red", "Area.Distribution.Below.Relative",
"Area.Distribution.Above.Relative", "Area.Distribution.Below.Absolut",
"Area.Distribution.Above.Absolut", "Max.Dist.To.Point",
"Max.Dist.Right.To.Vertical.Line", "Max.Dist.Left.To.Vertical.Line",
"Max.Dist.Below.Horizon.Line", "Max.Dist.Above.Horizon.Line",
"Writer.Label");

aliasname <- c("Mincirclediam","Normsmallpax", "Normlargepax","Minrectarea", "Mindistcenbdy", "vrectsizey",
"vrectsizex","Compactness", "Normrotmo", "Area", "Paxratio", "Circumference", "Excentricity", "Maxdiam",
"Roundness", "Bdryround", "Bdrycount", "Bdrytoarearatio", "Conhullcirc", "Conhullarea");


d <- integrate("t", 19, 5);
fdata <- createframe(d, fword); # Raw data
tdata <- confrommatlab("scaleddata.csv", fdata); # Calibrated data
ix <- filterdata(tdata, gwordabs);
pdata <- tdata[,-ix];
colnames(pdata)[3:22] <- aliasname;
psdata <- preprocdata(pdata); # post-process data
samplecolloc <- cbind(rownames(pdata), country=plantbycountry(), loc=rep(1:12,95), 
                      id=rep(1:228,5), pid = plantblocklocation(), 
                      pidc = plantblocklocation_corner());
samplecol <- cbind(rownames(pdata), country=plantbycountry(), 
                   id=rep(1:228,5), pid = plantblocklocation(), 
                   pidc = plantblocklocation_corner());

sdata <- data.frame(merge(samplecol, psdata, by.x=1, by.y=0, all=TRUE), row.names=1); #Grouping
sdata <- sdata[!is.na(sdata$Area),]; # New 14-02-2014
#sdata <- filterData(sdata); # New 15-02-2014
sdata$id <- factor(sdata$id);

createradarplot(avgdata(sdata)); # create radar plot
iarea <- which(character_list=='Area');
withoutarea <- aliasname[-c(iarea)];

cr <- cbind(character = colnames(sdata[c(8,9,14,15,17,21)]), units = rep('ratio',6)); # Non Area related
ar <- cbind(character = colnames(sdata[c(7,10, 12,13,16,18,20,22,23,25,26)]), 
      units = c('mm', 'mm2', 'mm', 'mm', 'mm2', 'mm', 'mm', 'ratio', 'mm', 'mm', 'mm2')); # Area related

gr <- cbind(character = colnames(sdata[c(11,19,24)]), 
            units = c('mm', 'ratio', 'ratio'));

RRAGR <- getgrowthdata(sdata, unique(sdata$ecotype));
RRAGR$time <- as.numeric(as.character(RRAGR$time));
#sdata <- changetimenumeric(sdata);

# Create dynamic plots for each descriptor
createdynamicplots(RRAGR, c('RRAGR'), '');
sdata$time <- as.numeric(as.character(sdata$time));

for (i in 1:dim(ar)[1]) 
{ 
  character <- ar[i,1];
  logdata <- sdata; 
  logdata[[character]] <- log(logdata[[character]]);  
  createdynamicplots(logdata, character, ar[i,2], 'log'); 
} 

for (i in 1:dim(cr)[1])  
{ 
 createdynamicplots(sdata, cr[i,1], cr[i,2]); 
}


for (i in 1:dim(gr)[1])  
{ 
  createdynamicplots(sdata, gr[i,1], gr[i,2]); 
}

createboxplot(RRAGR, 'RRAGR', 'ecotype', 'no');
createboxplot(sdata, 'Compactness', 'ecotype', 'no', 'ratio');

#
for(time in unique(sdata$time))
{ 
  print(time);
  subdata <- pcapertime(sdata, time);
  eb <- pcafactorminer(subdata, 'ecotype', time);
  pc <- pcacomplete(subdata, time); # PCA variable
}


eb <- pcaalltimeseries(sdata, 'time'); # CHECKFOR BUG
rragr <- pcarragr(RRAGR);

createperezdata(sdata)
